# Supplementary material for: Long non-coding RNA SNHG8 drives stress granule formation in tauopathies
Source: Mol Psychiatry. 2023 Sep 21;28(11):4889–901. doi: 10.1038/s41380-023-02237-2 (PMC10914599; doi:10.1038/s41380-023-02237-2)
Supplement: Supplementary file 1 — Supplemental Table 1 [file 41380_2023_2237_MOESM1_ESM.xlsx]

## Sheet: Sheet1
Supplemental Table 1. Characteristics of the iPSC-derived neurons analyzed in this study
Sample Name	Genotype	RIN	DV200	% uniquely mapped reads	% mapped reads to hg38	Sex
GIH36C2	MAPT IVS10+16	10	81.54	79.27	94.6257	Male
GIH36C2	MAPT IVS10+16	10	77.43	79.87	93.7257
GIH36C2	MAPT IVS10+16	10	69.34	81.29	95.481
GIH36C2	MAPT IVS10+16	10	78.6	80.45	92.7502
GIH36C2Δ1D01	Isogenic controls	9.4	85.17	80.48	95.3539	Male
GIH36C2Δ1D01	Isogenic controls	9.5	67.46	77.34	91.4285
GIH36C2Δ1D01	Isogenic controls	10	79.61	76.13	90.2859
F0510	MAPT p.P301L	9.2	68.75	85.13	93.3924	Male
F0510	MAPT p.P301L	9.1	72.94	85.56	93.9793
F0510.2Δ2'H1	Isogenic controls	9.6	89.41	85.12	92.8149	Male
F0510.2Δ2'H1	Isogenic controls	9.4	90.77	85.41	92.2038
F0510.2Δ2'H1	Isogenic controls	9.7	88.89	84.55	92.2656
F0510.2Δ2'H1	Isogenic controls	9.7	92.92	80.65	85.294
F11362	MAPT p.R406W	9.7	92	79.07	86.6653	Female
F11362	MAPT p.R406W	9.5	89	71.93	74.9418
F11362	MAPT p.R406W	9.3	91	78.57	87.6339
F11362.1Δ1B6	Isogenic controls	9.6	95	78.96	87.5447	Female
F11362.1Δ1B6	Isogenic controls	9.6	94	78.91	87.6788
F11362.1Δ1B6	Isogenic controls	9.5	92	76.96	83.1777
RIN: RNA integrity number
DV200: Percentage of RNA fragments that are > 200 nucleoides in size
