# Supplementary material for: Long non-coding RNA SNHG8 drives stress granule formation in tauopathies
Source: Mol Psychiatry. 2023 Sep 21;28(11):4889–901. doi: 10.1038/s41380-023-02237-2 (PMC10914599; doi:10.1038/s41380-023-02237-2)
Supplement: Supplementary file 2 — Supplemental Table 2 [file 41380_2023_2237_MOESM2_ESM.xlsx]

## Sheet: Sheet1
Supplemetal Table 2: List of primers used in the study.
Name of the gene	Forward or Reverse	Sequence
SOX9-AS1	Forward	CCATGAGCATTTCTCGTCTG
	Reverse	CAGGACAAGGTGGATGAACA
AC110285.2	Forward	GCAGAGAAGAGAGACTCAGAAG
	Reverse	GAAGACGGAGGGCTGTTT
GABPB1-AS1	Forward	CGAACCTTCCCGCCTGTTC
	Reverse	TGGCGCTGTCTCACATATTC
AC015813.1	Forward	CACAGGTGACCATTGTGAGG
	Reverse	GCAGGTAACACATCAGGGAAC
NORAD	Forward	CTCTGCTGTGGCTGCCC
	Reverse	GGGTGGGAAAGAGAGGTTCG
OTUD6B-AS1	Forward	GACATATCCGGGTGACGTTTTT
	Reverse	TTGTTCCACTGTCTTCTGGCATT
AC034206.1	Forward	ACACTTGCACACCCATACC
	Reverse	CAGAGAGAGAACCACACGATTC
STXBP5-AS1	Forward	TAGATGCCTGCATTGACTTTCT
	Reverse	GAACAAATGATTGATGAGGGAGATG
AL353746.1	Forward	TTCAGGCAGGTGTCATCATC
	Reverse	AGCTTTCTGCTTCCTTCTCTAC
AC104083.1	Forward	TGGGAATTCTGGGCCTTTAG
	Reverse	CGGCAGCTCACTGTGATTA
ZFHX4-AS1	Forward	CAACCCGACAAGCCTATCAA
	Reverse	CAGGATTGTGCAATCTCCATTTC
ZNF667-AS1	Forward	TCGCGCGTTTGTGTAGTT
	Reverse	TCCACTCCAAGAGAGATCGTAG
AC008771.1	Forward	AGGATGGAACTCCGATTGAAAG
	Reverse	CATACCCTTTCACGCCTCAC
SNHG8	Forward	CGTCGGGATTAGGTGAAAGAA
	Reverse	GCTGAATAAACTTCGCCCATTAC
LINC01106	Forward	GTCACACAACACTGGGTCTTA
	Reverse	CCCATAAGCAGGCAGAAGAA
TIA1	Forward	CGATTTGGGAGGTAGTGAAGG
	Reverse	CTGGAAAGGTTACCGACGTATAG
18s rRNA	Forward	CTCAACACGGGAAACCTCAC
	Reverse	CGCTCCACCAACTAAGAACG
GAPDH	Forward	TGCACCACCAACTGCTTAGC
	Reverse	GGCATGGACTGTGGTCATGAG
