# Supplementary material for: Long non-coding RNA SNHG8 drives stress granule formation in tauopathies
Source: Mol Psychiatry. 2023 Sep 21;28(11):4889–901. doi: 10.1038/s41380-023-02237-2 (PMC10914599; doi:10.1038/s41380-023-02237-2)
Supplement: Supplementary file 3 — Supplemental Table 3 [file 41380_2023_2237_MOESM3_ESM.xlsx]

## Sheet: Sheet1
Supplemental Table 3. Summary of differentially expressed lncRNA genes identified in each MAPT mutation cohort
Genotype	# Samples iPSC-Neurons		Differentially Expressed Genes (DESeq2)
	Mutant Carriers	Isogenic Controls	p-value (up/down)	BH-FDR (up/down)	BY-FDR (up/down)
MAPT IVS10+16	4	3	766(316/450)	370(124/246)	204(68/136)
MAPT p.P301L	2	4	141(63/78)	8(3/5)	2(0/2)
MAPT p.R406W	3	3	972(393/579)	442(209/233)	190(103/87)
