# Supplementary material for: Long non-coding RNA SNHG8 drives stress granule formation in tauopathies
Source: Mol Psychiatry. 2023 Sep 21;28(11):4889–901. doi: 10.1038/s41380-023-02237-2 (PMC10914599; doi:10.1038/s41380-023-02237-2)
Supplement: Supplementary file 4 — Supplemental Table 4 [file 41380_2023_2237_MOESM4_ESM.xlsx]

## Sheet: Sheet1
Supplemental Table 4: DESeq2 results of lncRNAs in MAPT IVS10+16 carriers and isogenic controls
Gene	baseMean	log2FoldChange	lfcSE	p-value	BH-FDR	BY-FDR
MIAT	2695.51	1.81268	0.156715	4.10065e-32	8.11518e-29	5.59707e-28
TMEM161B-AS1	1217.71	1.18681	0.120384	8.49776e-24	5.60569e-21	3.86626e-20
AC007614.1	82.2967	2.56845	0.28702	2.61173e-20	1.14858e-17	7.9218e-17
AC009403.2	50.4825	3.10404	0.391447	2.59999e-16	6.43173e-14	4.43598e-13
AC068587.4	73.0705	1.81729	0.259748	2.36796e-13	3.90516e-11	2.6934e-10
MIR124-2HG	448.68	1.29556	0.192047	1.66736e-12	2.1998e-10	1.51721e-09
AL391807.1	71.6053	1.85645	0.280439	2.9807e-12	3.80568e-10	2.62479e-09
NR2F1-AS1	326.766	1.04751	0.157267	4.54328e-12	5.61948e-10	3.87577e-09
LINC00461	3609.78	0.967239	0.149256	1.88008e-11	1.95826e-09	1.35062e-08
LHX1-DT	38.9273	2.99329	0.558224	4.86985e-09	4.26799e-07	2.94364e-06
LINC00261	18.1894	7.87919	2.71514	1.0272e-08	8.65033e-07	5.96616e-06
LINC00342	229.12	0.957473	0.178922	1.66161e-08	1.37014e-06	9.44988e-06
AC104964.4	43.6333	1.77166	0.340035	1.71091e-08	1.382e-06	9.53167e-06
FAM27C	139.447	0.988216	0.187784	2.63742e-08	2.08576e-06	1.43856e-05
FTX	931.255	0.799231	0.150254	2.68757e-08	2.08576e-06	1.43856e-05
LINC02487	86.8773	1.68388	0.338096	4.73139e-08	3.46793e-06	2.39185e-05
CPB2-AS1	78.6788	1.13748	0.227421	8.6448e-08	6.02621e-06	4.1563e-05
AC106881.1	28.5945	2.21421	0.468534	1.7619e-07	1.08962e-05	7.51517e-05
LINC00599	185.119	1.06965	0.221862	2.07651e-07	1.24528e-05	8.58871e-05
AL589740.1	83.8105	1.09209	0.239425	7.8863e-07	4.2181e-05	0.000290924
AC092957.1	36.2582	1.98267	0.45436	9.20679e-07	4.85873e-05	0.000335108
GABPB1-AS1	888.712	0.5263	0.11155	1.15609e-06	5.9426e-05	0.000409863
MIR9-3HG	250.11	1.1102	0.250467	1.2162e-06	6.17145e-05	0.000425647
AC116158.3	64.9328	1.16114	0.264999	1.62306e-06	8.03007e-05	0.000553837
LINC00884	16.7142	2.64784	0.618375	1.80832e-06	8.72847e-05	0.000602005
LINC00698	15.341	3.73582	0.864794	2.30456e-06	0.000106319	0.000733284
AC104964.3	42.2813	1.68687	0.403866	2.31011e-06	0.000106319	0.000733284
AL158055.1	16.2652	4.82694	1.05656	2.4479e-06	0.0001101	0.000759361
AC099792.1	77.0773	1.10254	0.258942	2.88296e-06	0.000125393	0.000864839
MIR181A1HG	152.974	0.870069	0.201882	3.6234e-06	0.000152568	0.00105227
AC004852.2	16.4884	2.79871	0.698732	5.65339e-06	0.000219374	0.00151303
AL121827.2	43.0117	1.29523	0.321686	6.84266e-06	0.000255502	0.00176221
AL157895.2	6.94241	6.01796	2.52888	8.10058e-06	0.000294148	0.00202875
KLF3-AS1	64.875	1.07094	0.270082	1.10558e-05	0.000374006	0.00257953
DANT2	41.5146	1.34407	0.346683	1.1337e-05	0.00038027	0.00262273
AL049828.1	71.0552	0.982857	0.246664	1.18614e-05	0.00039123	0.00269833
AL137139.2	43.6987	1.35548	0.355935	1.36403e-05	0.000438929	0.00302731
SOX9-AS1	70.9418	0.986728	0.254167	1.7754e-05	0.000544731	0.00375703
GARS-DT	578.108	0.52788	0.129459	2.1703e-05	0.000655728	0.00452258
AC010615.2	57.7784	1.00914	0.266321	2.56209e-05	0.000756772	0.00521948
THSD4-AS1	30.5055	1.54729	0.438299	3.50185e-05	0.000997145	0.00687734
ERVH48-1	28.9508	4.11758	1.25153	3.57402e-05	0.00101043	0.00696894
AL359208.1	11.252	3.20406	0.895085	3.64372e-05	0.00102283	0.00705447
AL365361.1	41.6411	1.18014	0.329946	4.35494e-05	0.00118061	0.00814267
AC011346.1	77.6507	0.982505	0.270193	4.75737e-05	0.00128093	0.00883461
LINC00632	967.31	0.51302	0.131636	4.83402e-05	0.00129277	0.00891631
AC092279.2	272.918	0.596627	0.155427	4.9495e-05	0.00129736	0.00894793
AC097462.3	22.904	1.66553	0.488266	5.26191e-05	0.00135393	0.00933807
AL079343.1	46.7719	1.09939	0.310303	5.48801e-05	0.00140139	0.00966543
LINC00907	11.3026	2.72037	0.800785	6.31307e-05	0.00158146	0.0109074
CCNT2-AS1	80.3985	0.865275	0.241696	7.31303e-05	0.00176494	0.0121728
AC020930.1	92.761	1.16794	0.343089	7.43693e-05	0.00178396	0.012304
LINC01902	21.244	1.82534	0.581198	0.000111153	0.00258791	0.0178489
LINC01748	48.8341	1.03065	0.305669	0.000113159	0.0026192	0.0180647
MIR99AHG	1101.37	0.493542	0.135198	0.00013405	0.00302855	0.020888
AC104964.1	22.3284	1.60846	0.51864	0.00014296	0.00316108	0.0218021
AC005165.1	12.1273	2.18025	0.700128	0.000145084	0.00319024	0.0220032
AC060780.1	101.948	0.750161	0.216825	0.000147236	0.00321968	0.0222062
CASC15	460.337	0.605149	0.17247	0.000172463	0.00366993	0.0253116
AC093849.4	16.2993	1.76926	0.58193	0.000178658	0.0037684	0.0259908
AL512452.1	13.5761	2.62785	0.891326	0.000180319	0.0037684	0.0259908
BASP1-AS1	42.3192	1.07662	0.334147	0.00018087	0.0037684	0.0259908
AC069224.2	19.78	1.45501	0.479861	0.000227417	0.00463978	0.0320007
MEF2C-AS2	30.9552	1.17565	0.379472	0.000232935	0.00472798	0.032609
AL021368.2	116.39	0.690341	0.204817	0.000238192	0.00481002	0.0331749
AC233296.1	58.4188	1.05882	0.345079	0.000286217	0.0056927	0.0392627
LINC02249	42.8471	1.06515	0.351259	0.000344997	0.00679352	0.0468551
SOX2-OT	157.584	0.7342	0.228355	0.000365734	0.0071309	0.0491821
AC109439.2	7.58498	3.46608	1.12683	0.000385613	0.00744515	0.0513494
AC092828.1	71.7937	0.765441	0.241912	0.000403682	0.00775617	0.0534946
AC092111.1	38.0153	1.01092	0.336054	0.000407789	0.00779724	0.0537778
AC005753.3	12.8863	1.7791	0.649856	0.000453285	0.00858421	0.0592056
AC112178.1	6.52139	3.93404	1.51537	0.00050687	0.00937472	0.0646577
MALAT1	124304	0.41156	0.124804	0.000544749	0.00998202	0.0688463
AC023355.2	17.4739	1.40091	0.509915	0.000574783	0.0103881	0.071647
FAM106A	7.09836	3.33207	1.1678	0.000649876	0.0115865	0.0799127
TTTY14	112.196	0.643231	0.207386	0.000655241	0.0116298	0.0802111
LINC02525	41.3618	1.0088	0.354177	0.00066223	0.0117014	0.0807047
MIR4458HG	3.8108	4.4655	2.59107	0.000669373	0.0117229	0.0808533
AC132153.1	13.7152	1.78202	0.689675	0.000680024	0.011857	0.081778
AC006115.2	15.4921	1.61038	0.622732	0.000692925	0.0120289	0.082964
AL358933.1	28.5804	1.27285	0.480416	0.000721487	0.0124701	0.0860065
FAM66C	42.9339	1.07508	0.391576	0.000733194	0.0126173	0.087022
LINC01563	16.6416	1.40918	0.537882	0.000784232	0.0133218	0.0918811
ZNNT1	58.7655	0.847744	0.293161	0.00079001	0.0133626	0.0921626
AL117339.4	81.9374	0.733014	0.24854	0.000861191	0.0141435	0.0975485
N4BP2L2-IT2	87.3676	0.7875	0.272344	0.00091441	0.014894	0.102724
LINC01122	94.2882	0.742857	0.255402	0.000953458	0.0153007	0.10553
Z99496.2	8.99789	2.16204	0.879236	0.000954846	0.0153007	0.10553
SP2-AS1	3.36212	4.18667	2.6635	0.00122296	0.0182093	0.126064
AC127540.2	8.24624	2.89913	1.23298	0.00122377	0.0182093	0.126064
LINC02588	9.45504	1.8559	0.784747	0.00126275	0.0186492	0.129106
AC010623.1	29.3727	0.985439	0.374686	0.00129948	0.0191202	0.132365
AC021739.2	13.0899	1.62154	0.690752	0.0013119	0.0192314	0.133133
RBFADN	23.2538	1.17696	0.475571	0.00138769	0.0201929	0.139785
STX18-AS1	118.839	0.595062	0.205276	0.00148206	0.0211768	0.146586
LINC01679	6.3384	2.57248	1.06325	0.00151075	0.0213556	0.147818
AP001172.1	7.33515	2.11422	0.918376	0.00159744	0.022273	0.15416
AC121761.2	2.98007	3.94335	2.64727	0.00159816	0.022273	0.15416
LINC01821	6.48511	2.98649	1.29997	0.0019106	0.0258978	0.17985
LINC02595	43.5028	0.822321	0.316304	0.00198234	0.0266874	0.185325
AC006141.1	23.8391	1.01405	0.414898	0.00204909	0.0273996	0.190261
AL356489.2	31.3425	0.891556	0.354514	0.0021456	0.0284976	0.197877
AC007566.1	71.5615	0.768628	0.296041	0.0022144	0.0292154	0.202852
SAP30L-AS1	11.3886	1.41814	0.645284	0.00233343	0.0300149	0.20905
PAXBP1-AS1	82.3437	0.659874	0.24715	0.00241956	0.0308923	0.215147
AL357033.2	7.73376	2.01878	1.00273	0.00247138	0.0313032	0.217989
LINC01508	53.0332	0.888048	0.366793	0.00262802	0.0329168	0.229204
AP001636.3	12.9386	1.34942	0.634417	0.00272108	0.033868	0.235813
AC009955.2	2.86641	3.57446	2.82454	0.00273369	0.0339184	0.236157
AC015813.1	315.945	0.392504	0.137392	0.0027563	0.0339858	0.236612
LINC01355	81.4092	0.649336	0.246453	0.00278248	0.034202	0.238111
AC073225.1	8.62117	1.74358	0.887487	0.00293217	0.0358195	0.249357
AC018865.3	169.299	0.485198	0.176356	0.00305565	0.03698	0.257452
AC005520.7	7.0142	1.92822	0.96917	0.00307631	0.0370092	0.258396
AC005534.1	20.2231	1.01297	0.444607	0.00312484	0.0372349	0.259932
AC005908.3	32.7199	0.879997	0.381858	0.00369618	0.0424001	0.29671
AC021127.1	2.62252	0.730585	2.0979	0.00374729	0.0426201	0.298237
AL035530.2	34.0204	0.802697	0.33939	0.00395564	0.0446052	0.312089
LINC00894	28.7112	0.921689	0.412714	0.00401181	0.0451101	0.315609
AL359091.1	4.60957	2.86642	1.84338	0.00416823	0.0458578	0.320737
HECW2-AS1	2.90794	0.51575	0.981264	0.00425853	0.0466905	0.326549
AP004608.1	28.0778	0.971663	0.451638	0.004303	0.0467892	0.328115
RAB30-DT	187.03	0.411384	0.152486	0.00433455	0.0470032	0.329601
AL139352.1	7.27041	2.04241	1.27818	0.00470758	0.0500876	0.351119
AC002429.2	10.1978	1.42425	0.788269	0.00488353	0.0516819	0.362263
AL138689.1	18.5238	1.07874	0.53951	0.00490114	0.0517299	0.362584
AC124067.4	2.3027	0.565998	1.09755	0.00562228	0.0575013	N/A
AC121493.1	6.06792	1.92143	1.17793	0.00564779	0.0576132	0.405726
CRNDE	304.584	0.541203	0.219629	0.00587596	0.0595826	0.419907
AL683813.2	59.0506	0.65815	0.280372	0.00590242	0.0595826	0.42011
AC011933.2	7.06891	1.58931	0.952981	0.00590957	0.0595826	0.42011
MIR137HG	76.3184	0.648318	0.27633	0.00601829	0.0600625	0.424542
AC016831.4	13.118	1.11668	0.588245	0.00601858	0.0600625	0.424542
AL049838.1	83.4892	0.542795	0.220664	0.00603706	0.0600625	0.424749
AC103703.1	2.31388	0.567702	1.09036	0.00603964	0.0600625	N/A
TTLL7-IT1	15.0771	1.15767	0.632214	0.00608413	0.0603533	0.42696
DLEU2L	44.0297	0.721323	0.319594	0.00625872	0.061622	0.436965
AL136984.1	38.6147	0.709455	0.313595	0.00640841	0.0628599	0.445682
AFDN-DT	67.4754	0.605431	0.257059	0.00657395	0.0640879	0.454325
LINC02731	14.0179	1.0604	0.559403	0.00661063	0.0641296	0.454559
AC018541.1	10.0828	1.29714	0.772991	0.00665515	0.0644036	0.456471
LINC02263	9.71108	1.25981	0.733352	0.00675555	0.0652158	0.462196
ZNF350-AS1	5.95618	1.75227	1.16162	0.00707516	0.0678051	0.481648
LINC02449	13.7428	1.07558	0.588856	0.00717355	0.0685398	0.486798
LINC02223	20.0733	0.890172	0.444757	0.00740691	0.0703035	0.499253
AC005082.1	2.13773	0.515005	0.945102	0.007431	0.0703634	N/A
AL139424.2	30.066	0.783299	0.374564	0.0076492	0.0722567	0.514314
AC105233.5	25.0782	0.851313	0.423834	0.00772235	0.0726011	0.516687
AC007878.1	58.6166	0.645766	0.288984	0.00793618	0.0739092	0.525838
AC021188.1	2.23072	0.464992	0.84272	0.00803506	0.0746544	N/A
AL157392.3	153.246	0.425666	0.173185	0.00825529	0.0761642	0.54434
TTTY10	32.2028	0.760598	0.367938	0.0085734	0.0785498	0.561248
AC097534.1	2.12931	0.460377	0.831723	0.00866956	0.0787021	N/A
AL159972.1	2.08011	0.471691	0.851196	0.00871566	0.0789395	N/A
AC104472.1	9.80787	1.16171	0.71282	0.00892569	0.0804736	0.578759
FENDRR	7.69737	1.30691	0.859903	0.00895753	0.0805056	0.578878
AC245884.9	3.21557	2.14128	2.01296	0.00896993	0.0805056	0.578878
AC004943.1	6.97	1.34051	0.903098	0.00925518	0.0823191	0.591691
PROX1-AS1	8.59521	1.37454	1.16928	0.00975849	0.0860225	0.618078
AC116565.1	57.2507	0.632146	0.29298	0.00983062	0.0864094	0.620743
AL591519.1	6.61113	1.39012	1.00983	0.00984605	0.0864094	0.620743
AC093157.1	82.2464	0.501565	0.217074	0.00996527	0.0872623	0.626812
AL158071.5	6.74169	1.36444	1.03164	0.0104959	0.0913031	0.655659
LINC01338	7.73659	1.25226	0.8881	0.0105532	0.0916003	0.657733
LINC00683	13.8849	1.01649	0.623179	0.0106256	0.0920266	0.660735
AC144833.1	19.3217	0.835091	0.445411	0.0106889	0.0923728	0.663161
POT1-AS1	45.4025	0.612135	0.284313	0.0108135	0.092841	0.667853
FAM13A-AS1	48.1231	0.703157	0.349545	0.0113063	0.0962377	0.692031
AC012409.3	2.11997	0.391904	0.720236	0.0114517	0.0970572	N/A
AC099754.1	58.8699	0.582079	0.26869	0.0114959	0.0972237	0.700491
CCDC18-AS1	141.711	0.436855	0.188384	0.0115648	0.09739	0.701555
AL391684.1	29.9685	0.76785	0.403772	0.0116582	0.0975346	0.702334
LINC01534	44.0398	0.595359	0.278097	0.0116673	0.0975346	0.702334
AC097376.3	107.395	0.464601	0.203397	0.0116695	0.0975346	0.702334
AL356776.2	28.4307	0.710735	0.356302	0.0116805	0.0975346	0.702334
AC020634.2	2.13511	0.355034	0.676553	0.0118266	0.0983398	N/A
AC026341.1	9.5131	1.13323	0.806479	0.0119193	0.0987139	0.712118
AC079915.1	9.41212	1.13395	0.802712	0.0119215	0.0987139	0.712118
AL023806.4	6.30076	1.28461	0.994634	0.0122178	0.100536	0.725057
AC092125.1	2.03446	0.387981	0.713255	0.0124387	0.102142	N/A
LINC02696	18.4219	0.862025	0.492424	0.0125688	0.102997	0.744272
TMEM72-AS1	35.7179	0.709731	0.367164	0.013065	0.106402	0.770314
LINC02693	334.522	0.358086	0.153212	0.0131723	0.107055	0.774962
AC005229.5	8.38035	1.13411	0.838246	0.013503	0.109295	0.791013
HPAT5	4.01913	1.81292	1.70443	0.0137912	0.111172	0.804442
AL451123.2	22.1898	0.818607	0.473856	0.0138956	0.111786	0.808804
AL138820.1	45.4509	0.568563	0.271415	0.0139837	0.112266	0.812197
AL354707.1	2.8905	1.04766	3.48611	0.0142189	0.113694	0.82236
PARD6G-AS1	26.8619	0.742256	0.403969	0.0143496	0.114508	0.828165
AL137782.1	33.692	0.65328	0.33771	0.0153905	0.121013	0.874454
AC104211.1	21.0639	0.803558	0.47659	0.0158755	0.123448	0.893558
LINC02082	5.50092	1.20641	1.15372	0.0162682	0.125289	0.906445
AC004877.1	13.3238	0.872219	0.562604	0.0167319	0.128095	0.926481
AL135999.2	3.20988	0.508805	0.902813	0.0172932	0.131375	0.949853
AC007375.3	6.09232	1.10081	1.25124	0.0176631	0.133365	0.967656
AC211476.11	64.3065	0.493318	0.236694	0.0177236	0.133365	0.967656
AC006213.2	45.4723	0.575044	0.290564	0.0179401	0.134738	0.977517
AC114341.2	3.7942	1.37273	2.06998	0.018411	0.137233	0.997208
AL137058.2	42.2441	0.619135	0.328683	0.0185579	0.138068	1
RNF144A-AS1	26.852	0.687281	0.386004	0.0186516	0.138246	1
AC013391.3	22.5603	0.802994	0.515533	0.018863	0.139551	1
AC004943.2	66.8642	0.478478	0.230972	0.0191503	0.141149	1
AL359715.1	137.951	0.538432	0.272343	0.0193783	0.142563	1
AC090220.1	12.002	0.851542	0.586007	0.0202772	0.148076	1
AC091646.1	4.4775	1.06738	1.58216	0.0203946	0.148659	1
AC093772.1	30.0292	0.647235	0.360587	0.0204834	0.148907	1
AC107072.2	2.68842	0.526073	0.921828	0.0206673	0.149223	1
AL390800.1	1.70465	0.328601	0.63817	0.0208217	0.149223	N/A
AC009065.2	1.70465	0.328601	0.63817	0.0208217	0.149223	N/A
AC027097.2	31.5468	0.608383	0.328717	0.0208243	0.149223	1
AC103855.2	2.6523	0.558023	0.965503	0.0208489	0.149223	1
AC006043.1	1.68413	0.319652	0.630158	0.0211152	0.150139	N/A
AC105383.1	35.6565	0.737381	0.458119	0.0211666	0.150139	1
AL355488.1	40.7023	0.605279	0.327892	0.0212247	0.150282	1
AL138826.1	16.5826	0.867976	0.652564	0.0214317	0.151206	1
AC009148.1	15.7933	0.785772	0.525177	0.0220391	0.154614	1
AL606923.2	8.72935	0.910026	0.71262	0.0220777	0.154614	1
LINC01473	35.4866	0.608795	0.333709	0.0221464	0.154614	1
AC023908.3	13.4749	0.862606	0.687245	0.022149	0.154614	1
AC233701.1	3.09916	0.430074	0.75395	0.0221992	0.154691	1
MEF2C-AS1	9.00564	0.951918	0.955588	0.0224019	0.155556	1
LINC02207	2.6391	0.518517	0.889223	0.0226002	0.156384	1
AC239868.1	23.5903	0.68706	0.412838	0.0227028	0.15647	1
AC137561.1	2.61752	0.530605	0.916204	0.0227429	0.15647	1
CU638689.1	4.32977	0.81681	1.53059	0.023104	0.157665	1
LINC00662	1111.11	0.204416	0.0920193	0.0233561	0.15888	1
AL359715.2	48.0269	0.624733	0.356719	0.02358	0.159811	1
LY6E-DT	1.64797	0.306846	0.61671	0.0237797	0.160491	N/A
SUGT1P4-STRA6LP	19.4372	0.707787	0.437499	0.0238019	0.160491	1
LINC01630	7.34561	0.914221	0.813048	0.0241151	0.161607	1
AC092384.3	5.75178	0.956392	1.07044	0.0241308	0.161607	1
AC110491.1	20.1141	0.690923	0.423881	0.0241847	0.161693	1
AC084759.2	1.77068	0.285728	0.59896	0.0244343	0.162112	N/A
AP000766.1	64.2343	0.536114	0.28572	0.0247137	0.162757	1
CASC19	1.7448	0.277248	0.592395	0.024936	0.163831	N/A
AC027514.1	15.2745	0.754259	0.509843	0.0250068	0.163869	1
MUC20-OT1	238.99	0.332886	0.158074	0.0251109	0.16428	1
AL031595.3	4.93358	0.864033	1.23429	0.0255154	0.166376	1
AL731559.1	8.61171	0.874037	0.843718	0.02656	0.172618	1
AC091074.2	3.76628	0.660546	1.16088	0.0269145	0.174349	1
LINC01703	3.52622	0.648451	1.14036	0.0275885	0.178133	1
SSBP3-AS1	2.5497	0.411395	0.722718	0.0278587	0.179343	N/A
AC009487.3	5.57234	0.885551	0.972187	0.027918	0.179343	1
AL358232.2	1.65136	0.282508	0.594567	0.0279694	0.179343	N/A
LINC00989	2.49188	0.454817	0.776977	0.0280025	0.179343	N/A
LINC01414	15.798	0.726826	0.508841	0.0286587	0.182954	1
AC105429.1	9.39696	0.820973	0.714216	0.0289087	0.183042	1
Z97989.1	106.315	0.384452	0.192492	0.0289715	0.183042	1
LINC02728	9.9142	0.80925	0.706912	0.0298983	0.188436	1
AC026741.1	7.21701	0.832138	0.8164	0.0301667	0.189825	1
LINC01127	1.51562	0.282064	0.59327	0.0305499	0.19174	N/A
AC008393.1	16.1532	0.698512	0.473018	0.0305679	0.19174	1
AC105411.1	7.82098	0.798029	0.868762	0.0310476	0.193522	1
AL031118.1	14.2399	0.738717	0.550376	0.0315685	0.195323	1
AC092111.2	12.4928	0.730196	0.534565	0.0319676	0.196445	1
AC005070.3	25.568	0.651013	0.427932	0.0324208	0.198333	1
AC110285.2	38.103	0.535101	0.310811	0.0328291	0.200212	1
AC232271.1	34.294	0.574196	0.345991	0.033249	0.202191	1
AC040160.2	2.43061	0.394014	0.698905	0.0332827	0.202191	N/A
LINC02614	24.4572	0.612054	0.388334	0.0333277	0.202191	1
AC003992.1	3.67578	0.534273	0.893672	0.033358	0.202191	1
LINC01322	47.4874	0.541005	0.319363	0.0340862	0.205227	1
BX324167.2	3.91964	0.664992	1.03156	0.0348048	0.208407	1
AL162171.3	10.9784	0.739896	0.612745	0.0352744	0.209545	1
AC025171.2	3.44399	0.570643	0.941902	0.0352745	0.209545	1
AL670729.3	1.53614	0.263582	0.577753	0.0353145	0.209545	N/A
AC092117.1	82.8262	0.410655	0.219242	0.0353261	0.209545	1
AL133243.2	46.2182	0.539657	0.321422	0.0355628	0.2104	1
LINC02770	2.48062	0.351433	0.649314	0.0357562	0.211228	N/A
AC006130.3	16.5008	0.673124	0.488068	0.0358884	0.211693	1
AFF2-IT1	1.48285	0.2666	0.579483	0.0363222	0.21328	N/A
AC004951.4	12.6581	0.739558	0.678443	0.0365072	0.213751	1
U73166.1	30.8475	0.545552	0.330179	0.0368075	0.215191	1
PCBP1-AS1	398.81	0.283832	0.142958	0.0369144	0.215497	1
AC023480.1	6.87196	0.762753	0.778257	0.0370366	0.215892	1
AL049539.1	1.56285	0.244736	0.564807	0.0377482	0.219072	N/A
AC234775.4	10.4375	0.724546	0.817368	0.0379109	0.219695	1
AC126763.1	2.01812	0.206913	0.541978	0.0383735	0.221726	N/A
AC010132.4	9.08571	0.733057	0.688692	0.038727	0.222793	1
RASA2-IT1	1.46892	0.253796	0.570286	0.0387831	N/A	N/A
AC108519.1	45.6069	0.528731	0.320394	0.038903	0.223157	1
AC106886.3	1.38986	0.262054	0.575586	0.0393352	N/A	N/A
LINC01619	8.497	0.735332	0.740461	0.0394141	0.225761	1
AC116651.1	4.0737	0.661229	0.947999	0.040924	0.231727	1
TMC3-AS1	21.0515	0.615671	0.427873	0.0411644	0.232324	1
LINC00404	1.49235	0.241729	0.561976	0.0412055	0.232324	N/A
AL157778.1	59.4812	0.470626	0.274807	0.0412801	0.232414	1
AL390198.1	13.3497	0.679705	0.551591	0.0413618	0.232543	1
AL096794.1	7.04953	0.70151	0.801548	0.0421657	0.236391	1
AL161891.1	43.3984	0.523501	0.325552	0.0429066	0.240204	1
Z93943.1	9.24923	0.700662	0.646681	0.0431403	0.240555	1
AL117334.2	8.12527	0.710743	0.692029	0.043188	0.240555	1
GHET1	18.2694	0.607979	0.431203	0.0438119	0.24355	1
AC006148.1	3.56375	0.599914	0.901478	0.0439545	0.244	1
AC140725.1	7.6161	0.686614	0.771016	0.0441402	0.244152	1
AL079301.1	9.44274	0.693383	0.621396	0.0442673	0.244152	1
AC011287.1	3.27228	0.43821	0.743574	0.0444754	0.244152	1
AC012020.1	25.0101	0.555783	0.367051	0.0449428	0.246376	1
AC015936.1	6.41756	0.680675	0.77907	0.0453497	0.247766	1
AC026333.4	2.07291	0.354233	0.647474	0.0453842	0.247766	N/A
FOXP1-IT1	21.1409	0.585339	0.413926	0.0465556	0.252548	1
AC011450.1	13.8729	0.634384	0.498209	0.0465792	0.252548	1
AL731555.1	3.63033	0.375114	0.669858	0.0466814	0.252756	1
AP003559.1	1.43551	0.224769	0.550997	0.0467073	N/A	N/A
AC010201.2	8.44174	0.672511	0.728578	0.0472411	0.254741	1
LINC01198	2.15845	0.331734	0.622648	0.0475237	0.255222	N/A
AC132217.1	332.923	0.63224	0.556767	0.0478329	0.256535	1
AP000763.4	1.3934	0.23919	0.558491	0.0480101	N/A	N/A
AC005609.5	31.0213	0.531577	0.351594	0.0483219	0.258457	1
AC104024.4	12.6508	0.638827	0.536591	0.0490015	0.260964	1
AC245060.5	5.30457	0.620643	0.812054	0.0490543	0.260964	1
PSMD6-AS2	33.9604	0.511729	0.332651	0.0495195	0.262103	1
AC007920.2	10.4766	0.650949	0.601655	0.0495333	0.262103	1
Z83843.1	192.76	0.442095	0.267521	0.049812	0.263117	1
MPPED2-AS1	14.1067	0.620155	0.492822	0.0499882	0.263412	1
NECTIN3-AS1	106.606	-3.12024	0.245664	5.91821e-38	2.34243e-34	1.61558e-33
MIR22HG	186.359	-2.04389	0.179589	6.07859e-31	8.01969e-28	5.5312e-27
SNHG18	154.921	-2.21034	0.202488	1.03505e-28	9.51907e-26	6.56533e-25
LINC00963	356.462	-2.13609	0.195955	1.20251e-28	9.51907e-26	6.56533e-25
LINC02593	66.2997	-2.74928	0.295143	6.65172e-22	3.76107e-19	2.59402e-18
LOXL1-AS1	98.4012	-2.18784	0.236875	2.51444e-21	1.24402e-18	8.58003e-18
AL513318.2	43.0793	-3.16309	0.353853	3.55084e-20	1.40542e-17	9.69324e-17
BANCR	32.0309	-4.15678	0.469906	7.01772e-20	2.5251e-17	1.74157e-16
LINC02732	78.954	-3.42161	0.391975	2.38405e-19	7.86338e-17	5.4234e-16
LINC00968	40.8997	-4.2108	0.48612	2.83418e-19	8.62898e-17	5.95144e-16
AL159996.1	36.5628	-3.83362	0.446484	1.82579e-18	5.16178e-16	3.5601e-15
SNHG3	425.425	-1.34949	0.159479	3.337e-18	8.80522e-16	6.07299e-15
SNHG8	477.478	-1.36451	0.173572	5.46708e-16	1.27286e-13	8.77898e-13
TGFB2-OT1	201.359	-1.26056	0.160995	8.11408e-16	1.7842e-13	1.23057e-12
HCP5	58.4358	-2.44873	0.323937	4.61722e-15	9.61839e-13	6.63383e-12
DANCR	406.029	-1.2341	0.164896	9.99985e-15	1.97897e-12	1.3649e-11
LINC02506	117.62	-1.7925	0.246673	3.43992e-14	6.48342e-12	4.47164e-11
AC130456.1	21.8902	-4.38182	0.598411	3.9248e-14	7.06107e-12	4.87004e-11
AC015522.1	20.6411	-4.28097	0.599128	1.26751e-13	2.18121e-11	1.50439e-10
AC100810.1	111.993	-1.43575	0.204742	2.77097e-13	4.38701e-11	3.02573e-10
AC112220.2	40.5388	-2.5948	0.381103	9.4719e-13	1.44191e-10	9.94493e-10
ZNF667-AS1	312.095	-0.914499	0.133031	1.40261e-12	2.05612e-10	1.41811e-09
SNHG19	105.42	-1.7216	0.255666	1.48672e-12	2.08358e-10	1.43705e-09
LINC01116	39.1554	-3.3424	0.492964	1.52662e-12	2.08358e-10	1.43705e-09
PRKCQ-AS1	41.5542	-2.47301	0.378337	6.02168e-12	7.22237e-10	4.98129e-09
FIRRE	157.206	-1.66948	0.258056	1.0724e-11	1.2484e-09	8.61027e-09
LINC01503	42.3672	-2.2284	0.347403	1.28688e-11	1.45528e-09	1.00371e-08
LINC01833	29.8815	-3.16152	0.490811	1.47446e-11	1.62109e-09	1.11807e-08
AC105942.1	158.117	-1.14515	0.177	1.68632e-11	1.8039e-09	1.24416e-08
AC124312.3	5985.41	-1.18025	0.185963	3.48526e-11	3.53709e-09	2.43954e-08
SNHG16	2441.04	-0.820889	0.135799	4.1304e-10	4.08704e-08	2.81884e-07
PCAT1	20.8072	-2.62318	0.465964	1.55045e-09	1.49675e-07	1.03232e-06
B3GALT5-AS1	70.2424	-1.50261	0.268175	1.9339e-09	1.82247e-07	1.25696e-06
DLGAP1-AS1	84.733	-1.58792	0.288082	4.18852e-09	3.85539e-07	2.65907e-06
AL157373.2	14.8818	-3.41305	0.628249	4.59427e-09	4.13275e-07	2.85037e-06
AC046168.1	19.6216	-2.9689	0.55641	4.96027e-09	4.26799e-07	2.94364e-06
AC245041.2	12.3075	-3.97687	0.764545	2.77127e-08	2.10936e-06	1.45483e-05
ZBED5-AS1	66.6517	-1.352	0.261112	3.16439e-08	2.36314e-06	1.62987e-05
DIO3OS	36.1951	-1.87944	0.378095	4.93202e-08	3.54926e-06	2.44794e-05
AC010991.1	42.5921	-1.73946	0.356113	8.67848e-08	6.02621e-06	4.1563e-05
LINC00847	45.6588	-1.72587	0.352958	8.8492e-08	6.03882e-06	4.16499e-05
LINC01006	91.9695	-1.02015	0.20321	9.03225e-08	6.05926e-06	4.17909e-05
PLCE1-AS1	9.00567	-5.99142	1.39132	1.06481e-07	7.02423e-06	4.84463e-05
HEIH	55.5814	-1.48484	0.304553	1.10996e-07	7.20197e-06	4.96722e-05
OTX2-AS1	17.5928	-3.39969	0.719703	1.26901e-07	8.10121e-06	5.58743e-05
BAALC-AS1	41.094	-1.51883	0.315874	1.50561e-07	9.45908e-06	6.52396e-05
LINC01844	25.8453	-1.93861	0.411211	1.94382e-07	1.18364e-05	8.1636e-05
SNHG9	35.9867	-1.75888	0.378606	2.92439e-07	1.72757e-05	0.000119151
WT1-AS	6.35121	-7.31304	2.68358	3.19972e-07	1.86242e-05	0.000128452
ZNF503-AS2	30.5994	-1.94827	0.422639	3.27573e-07	1.87904e-05	0.000129598
LINC00545	5.71417	-7.13489	2.6431	3.35772e-07	1.89855e-05	0.000130944
AC093866.1	43.1341	-1.41119	0.305478	4.27017e-07	2.38047e-05	0.000164182
RASSF8-AS1	121.801	-0.9478	0.202665	6.10844e-07	3.33395e-05	0.000229943
CYTOR	116.772	-1.26452	0.275276	6.14902e-07	3.33395e-05	0.000229943
SNHG32	1310.17	-0.58871	0.124649	1.04572e-06	5.44598e-05	0.000375611
AC007996.1	77.6939	-0.996989	0.223482	1.52396e-06	7.63521e-05	0.000526603
AC080112.2	34.1957	-1.38744	0.320473	1.76377e-06	8.61853e-05	0.000594423
SNHG5	1291.63	-0.549117	0.119341	2.04221e-06	9.73862e-05	0.000671676
AC097359.2	44.6853	-1.40778	0.329289	2.09168e-06	9.85578e-05	0.000679756
SNHG4	41.1021	-1.37602	0.321398	2.42373e-06	0.0001101	0.000759361
DLGAP1-AS2	84.8659	-1.02982	0.237792	2.55007e-06	0.000113406	0.000782167
AC244153.1	7.7408	-4.84795	1.16715	2.82897e-06	0.000124412	0.000858071
LINC02301	12.6033	-2.72329	0.664016	2.91586e-06	0.000125445	0.0008652
CASC9	9.22238	-3.30684	0.789917	3.10025e-06	0.000131944	0.000910023
SERTAD4-AS1	11.2715	-2.55308	0.632556	3.99883e-06	0.000166604	0.00114907
LINC00707	9.47383	-3.98221	0.963803	4.39387e-06	0.000181155	0.00124943
AL157396.1	46.5177	-1.26674	0.307744	4.74177e-06	0.000193484	0.00133446
PGM5P3-AS1	5.81677	-5.22639	1.44513	5.01767e-06	0.000202652	0.0013977
AC079760.2	7.63444	-3.82642	0.954093	5.39826e-06	0.000215821	0.00148853
AC008771.1	138.041	-0.950319	0.226849	5.56325e-06	0.000219374	0.00151303
PINK1-AS	200.33	-0.722365	0.168536	5.62063e-06	0.000219374	0.00151303
ZNF561-AS1	120.232	-0.89423	0.212467	5.85561e-06	0.000225015	0.00155193
AC092807.4	9.46127	-3.11821	0.782901	6.06603e-06	0.000230859	0.00159224
AP001528.1	19.8316	-1.70083	0.427744	6.33783e-06	0.000238906	0.00164774
TRAM2-AS1	104.986	-0.812012	0.193229	7.04347e-06	0.000260542	0.00179697
LINC02302	6.95239	-4.74707	1.19092	7.2833e-06	0.00026692	0.00184095
LINC00665	260.707	-0.629242	0.148291	8.86084e-06	0.000318829	0.00219897
AC126773.4	11.0641	-2.72207	0.700942	8.99971e-06	0.000320909	0.00221332
LINC01638	7.62661	-3.34105	0.859055	9.92282e-06	0.000350666	0.00241855
AL161431.1	14.7691	-2.47693	0.64664	1.0051e-05	0.000352053	0.00242812
44166	9.6423	-3.61142	0.945612	1.04429e-05	0.000362571	0.00250066
AC095030.1	8.29087	-4.76823	1.28487	1.08326e-05	0.00037283	0.00257142
DHRS4-AS1	166.205	-0.68152	0.163753	1.1023e-05	0.000374006	0.00257953
LINC01376	24.6984	-1.75186	0.461067	1.15503e-05	0.00038417	0.00264963
SNHG29	5495.62	-0.492958	0.1163	1.23606e-05	0.000404168	0.00278756
MIR4435-2HG	217.35	-0.97381	0.243591	1.24579e-05	0.000404168	0.00278756
SFTA1P	6.94457	-3.77322	0.983254	1.39579e-05	0.000442659	0.00305303
LINC02274	3.94536	-6.3501	2.64684	1.39799e-05	0.000442659	0.00305303
HAND2-AS1	25.4377	-1.66171	0.446896	1.58818e-05	0.000498889	0.00344085
GAS5	2438.25	-0.522764	0.125505	1.60088e-05	0.00049892	0.00344106
MEG8	32.7559	-1.40591	0.371097	1.6637e-05	0.000514446	0.00354815
AC104971.1	7.88738	-2.87902	0.785559	1.81831e-05	0.000553605	0.00381823
AC008055.2	6.17286	-4.46457	1.22668	2.37007e-05	0.000710661	0.00490145
LINC00467	83.1969	-0.941361	0.245197	2.39704e-05	0.000713344	0.00491996
LINC01137	13.5917	-2.12915	0.594131	2.65276e-05	0.000777749	0.00536416
AC061961.1	21.0872	-1.79671	0.503862	2.74981e-05	0.000797768	0.00550223
AC026748.3	124.996	-0.785894	0.20192	2.76135e-05	0.000797768	0.00550223
AC060766.7	4.80061	-4.78786	1.49371	2.82648e-05	0.000810667	0.0055912
AL354694.1	5.86914	-4.3025	1.23484	3.67596e-05	0.00102461	0.00706676
LNC-LBCS	182.348	-0.846087	0.223979	3.97485e-05	0.00110017	0.00758793
AC022424.1	17.5493	-1.6125	0.458513	4.1001e-05	0.00112696	0.00777267
LINC01106	18.1131	-1.79991	0.517557	4.13498e-05	0.00112871	0.00778473
LINC00327	15.2479	-1.84079	0.546221	4.87514e-05	0.00129502	0.0089318
AC079341.1	5.06114	-4.80374	1.56851	4.9338e-05	0.00129736	0.00894793
AC243964.3	5.39776	-4.1059	1.22415	5.13333e-05	0.00133669	0.00921921
SIX3-AS1	14.138	-1.86342	0.545608	5.26793e-05	0.00135393	0.00933807
AL161757.4	5.95847	-3.78006	1.11962	5.71034e-05	0.00144882	0.00999252
AC015922.3	21.6507	-1.53134	0.447971	6.15132e-05	0.00155076	0.0106956
AC068338.2	15.1771	-1.68547	0.501707	6.42425e-05	0.00159919	0.0110297
LINC02253	6.56036	-3.19737	0.96246	6.53756e-05	0.00161723	0.0111541
SLC2A1-AS1	14.2301	-1.92299	0.572945	6.68704e-05	0.00164393	0.0113382
ARHGEF35-AS1	10.9245	-2.1831	0.666721	6.76571e-05	0.001653	0.0114008
TERC	62.9988	-1.57825	0.472478	7.07076e-05	0.00171694	0.0118418
AC005670.3	539.21	-0.546	0.14573	8.548e-05	0.00203813	0.0140571
AL024507.3	9.13286	-2.23134	0.697394	9.53186e-05	0.00225911	0.0155811
EBLN3P	696.262	-0.436502	0.116018	0.000104051	0.0024514	0.0169074
AC125807.2	40.3853	-1.31804	0.3995	0.000109575	0.00256625	0.0176995
PRDM16-DT	60.5758	-1.0726	0.317411	0.000117573	0.00270555	0.0186603
LINC02802	23.3065	-1.34841	0.414101	0.000121887	0.0027886	0.0192331
AC021504.1	20.7914	-1.62897	0.523066	0.000130728	0.00297369	0.0205096
TUG1	3738.97	-0.419266	0.113078	0.00013526	0.00302855	0.020888
AC253572.2	167.403	-0.854703	0.247985	0.000135435	0.00302855	0.020888
AC090152.1	57.4201	-0.940529	0.279592	0.000141369	0.00314347	0.0216806
MBNL1-AS1	34.8728	-1.12836	0.34421	0.000151102	0.00328606	0.0226641
MRPL20-AS1	209.052	-0.625206	0.176825	0.00016321	0.00352997	0.0243463
AC007009.1	2.97528	-5.65245	2.69189	0.000165342	0.00355665	0.0245303
AC116351.1	7.22574	-2.62928	0.877857	0.000167592	0.00358556	0.0247298
BBOX1-AS1	6.83353	-2.63088	0.870678	0.000180898	0.0037684	0.0259908
AP001596.1	7.9045	-2.44059	0.831527	0.000206696	0.00428326	0.0295418
RMRP	71083.4	-0.719924	0.211628	0.000214781	0.00442762	0.0305374
MIR1915HG	194.528	-0.694726	0.204674	0.000217369	0.00445776	0.0307453
MAP3K2-DT	28.6082	-1.13168	0.363678	0.000266196	0.00534824	0.036887
ZNF571-AS1	41.4035	-0.935341	0.29381	0.000269914	0.00539555	0.0372133
ZFHX4-AS1	99.0443	-0.82445	0.256923	0.000318048	0.00629417	0.0434111
TMEM99	95.2379	-0.7368	0.226745	0.000349764	0.0068533	0.0472674
NRAV	122.297	-0.698332	0.215099	0.000371837	0.00721436	0.0497577
AC093827.4	11.9455	-1.64309	0.593396	0.000443138	0.0084324	0.0581585
AC016590.4	6.39684	-2.29054	0.868106	0.000458417	0.00864007	0.0595908
CRIM1-DT	19.5688	-1.40822	0.500758	0.00047329	0.00887812	0.0612327
PGM5P4-AS1	2.70608	-5.34486	2.76969	0.00048103	0.00898074	0.0619404
AL928654.1	28.196	-1.16557	0.4038	0.000500624	0.00930267	0.0641608
AC067852.2	196.099	-0.579833	0.179128	0.000516056	0.00950022	0.0655234
KDM7A-DT	14.6299	-1.44039	0.531151	0.0005662	0.0103273	0.0712276
LINC01111	7.92909	-2.00245	0.766614	0.00057097	0.0103665	0.0714982
AC062015.1	8.53496	-2.26354	0.877793	0.000584623	0.0105179	0.0725422
AC099568.2	13.2899	-1.61687	0.605488	0.00060123	0.0107677	0.0742654
CCDC144NL-AS1	877.662	-0.401153	0.122123	0.000668352	0.0117229	0.0808533
NKILA	36.929	-0.988674	0.350651	0.000751588	0.0128779	0.088819
AC092368.3	46.401	-0.848803	0.290691	0.000772603	0.0131809	0.090909
PGM5-AS1	8.70306	-1.88063	0.7478	0.000806061	0.0135761	0.093635
MAP3K14-AS1	45.0516	-0.82312	0.282088	0.000832232	0.0139392	0.0961392
ARHGAP5-AS1	45.2219	-0.993629	0.352988	0.000834662	0.0139392	0.0961392
LINC02159	3.32103	-3.82593	1.75211	0.000853219	0.0141315	0.0974651
AC093673.1	22.7285	-1.10729	0.406533	0.000854377	0.0141315	0.0974651
LINC00298	3.97618	-3.25047	1.40739	0.000856885	0.0141315	0.0974651
AC016747.1	106.448	-0.60308	0.196593	0.000866501	0.014172	0.0977444
AL354743.2	3.15735	-3.7352	1.73777	0.000931388	0.0151083	0.104203
AL391422.4	39.1943	-0.967995	0.349869	0.000954336	0.0153007	0.10553
AL158195.1	2.98299	-3.679	1.71247	0.000962701	0.0153644	0.105969
AP006333.3	2.38872	-4.99587	2.82123	0.00100851	0.0160308	N/A
AP001783.1	5.42598	-2.58516	1.07698	0.00104232	0.016502	0.114272
MIR1-1HG-AS1	4.95698	-2.80938	1.22148	0.00108977	0.0171845	0.118996
TMEM147-AS1	151.265	-0.619256	0.207415	0.00109753	0.0172382	0.119366
LINC02331	2.95553	-3.61994	1.73488	0.00110585	0.0172838	0.119675
LINC02381	15.7593	-1.49664	0.602493	0.00110925	0.0172838	0.119675
AC139530.1	72.9501	-0.735429	0.255623	0.00111747	0.0172838	0.119675
DNAJC3-DT	42.1958	-0.839152	0.299232	0.0011179	0.0172838	0.119675
FEZF1-AS1	36.9638	-1.09984	0.418849	0.00113074	0.0173904	0.120409
MAGI2-AS3	580.899	-0.473079	0.153226	0.00113359	0.0173904	0.120409
KCNJ2-AS1	6.81468	-1.86067	0.784448	0.00114486	0.0174459	0.12079
LINC01270	12.8626	-1.54091	0.63271	0.00114602	0.0174459	0.12079
PPP1R14B-AS1	6.68747	-2.01356	0.851937	0.00116792	0.0177112	0.122625
HOXD-AS2	5.6584	-2.83897	1.21807	0.00117734	0.0177859	0.12314
ZBTB11-AS1	30.8965	-1.02477	0.386243	0.00118664	0.0178115	0.123314
UGDH-AS1	29.997	-0.926981	0.340814	0.00118803	0.0178115	0.123314
LINC00052	12.77	-1.64491	0.681553	0.00123664	0.018332	0.126912
AL589745.1	5.18897	-2.55647	1.15595	0.0013752	0.020085	0.13904
SNHG20	87.0026	-0.601708	0.206149	0.0013997	0.0202931	0.140477
LINC02805	4.86469	-2.44202	1.10526	0.0014063	0.0203144	0.140622
AC123595.3	4.98647	-2.32651	1.0389	0.00142985	0.0205794	0.142455
LPP-AS2	19.1012	-1.27779	0.519927	0.00143965	0.0206455	0.14291
LINC01914	3.58354	-3.28677	1.47425	0.00149259	0.0212507	0.147096
MIR3681HG	11.3533	-1.43808	0.618416	0.00150891	0.0213556	0.147818
NOP14-AS1	238.565	-0.48278	0.162144	0.0015369	0.0216478	0.149839
LINC00339	95.5678	-0.63568	0.223074	0.00155032	0.0217595	0.15061
IQCH-AS1	26.2094	-0.980213	0.38188	0.00168395	0.0233863	0.161864
HCG11	37.239	-0.984008	0.386373	0.00171244	0.0236027	0.163356
AL139393.3	115.748	-0.69911	0.252623	0.00171666	0.0236027	0.163356
PAPPA-AS2	4.77846	-2.49487	1.15394	0.00171743	0.0236027	0.163356
OGFRP1	10.5598	-1.42448	0.624752	0.00179066	0.024524	0.16973
LINC00702	7.93816	-2.06001	0.957392	0.00189041	0.0257278	0.178565
AL365256.1	2.15944	-4.64787	2.90552	0.00189156	0.0257278	N/A
MIR31HG	5.37594	-1.99509	0.944769	0.00196936	0.0266032	0.184744
PSMG3-AS1	107.595	-0.568465	0.200628	0.00201543	0.0270409	0.187775
LINC01547	70.4775	-0.651524	0.236927	0.00208342	0.0277649	0.192794
GACAT2	6.78531	-1.73055	0.827811	0.00216666	0.0286811	0.199147
AC016717.2	249.438	-0.512043	0.179855	0.00223457	0.0293834	0.204014
EXOC3-AS1	54.0951	-0.743898	0.282437	0.00228659	0.0299006	0.208068
AC080132.1	2.3051	-4.66435	3.01342	0.00228901	0.0299006	N/A
HAGLR	5.66898	-2.0139	0.970723	0.00230236	0.0299177	0.208393
AC008915.3	11.7723	-1.38155	0.622768	0.00230543	0.0299177	0.208393
LINC01331	4.53821	-2.40856	1.18582	0.00233038	0.0300149	0.20905
SNHG22	628.25	-0.342721	0.116278	0.00233567	0.0300149	0.20905
ST20-AS1	33.693	-0.841223	0.331088	0.00240826	0.0308476	0.214843
AF131215.5	116.37	-0.531548	0.189823	0.00243664	0.0310104	0.215963
AC124852.1	3.87798	-2.71665	1.39801	0.00247547	0.0313032	0.217989
LINC00842	7.17834	-1.83323	0.892931	0.00248939	0.031379	0.21851
MEG3	6.47565	-1.79459	0.92067	0.00259962	0.0326644	0.227454
AC027682.6	8.50373	-1.54372	0.763719	0.00264561	0.0330326	0.230003
LINC01234	18.5744	-1.1709	0.520494	0.00274633	0.0339687	0.2365
AC018647.2	177.731	-0.474721	0.170121	0.00288933	0.0354055	0.246482
AL590652.1	21.6267	-1.0481	0.459679	0.00294445	0.0358589	0.249624
LINC00922	3.10423	-2.8361	1.5386	0.00303711	0.0368739	0.256683
AL356056.1	2.43936	-3.08979	1.91214	0.00306454	0.03698	N/A
AC096677.1	3.04397	-2.80249	1.52527	0.00308643	0.0370185	0.25845
STAG3L5P-PVRIG2P-PILRB	105.82	-0.736482	0.290103	0.00312361	0.0372349	0.259932
PDCD4-AS1	9.60813	-1.61451	0.829488	0.0031327	0.0372349	0.259932
SUCLG2-AS1	26.4212	-0.913187	0.38561	0.00317462	0.0375517	0.262125
LINC01980	5.04385	-1.86651	0.980126	0.00317833	0.0375517	0.262125
MAFG-DT	36.817	-0.825413	0.342431	0.00325545	0.0383485	0.267677
LINC00654	24.8097	-0.876786	0.368861	0.00330397	0.0388045	0.270851
NEXN-AS1	2.50607	-3.05832	1.98252	0.00333171	0.0390145	N/A
AC012354.1	12.1709	-1.27909	0.618758	0.00338943	0.0395733	0.277024
HMGA2-AS1	6.71184	-2.19726	1.24196	0.00342329	0.0398511	0.278957
LINC00973	3.51432	-2.87896	1.68688	0.00346356	0.0402017	0.281398
AC092969.1	25.4252	-0.874498	0.37359	0.00359259	0.0415345	0.290702
AC245041.1	4.02058	-2.42898	1.53042	0.00359938	0.0415345	0.290702
PCAT7	193.639	-0.400307	0.144575	0.00363325	0.0418034	0.292572
ATP2B1-AS1	31.2143	-0.832217	0.352764	0.00370827	0.0424001	0.29671
UNC5B-AS1	5.49339	-1.87928	1.10459	0.00371724	0.0424001	0.29671
AC005332.6	530.604	-0.345551	0.123569	0.0037629	0.042675	0.298609
PCCA-DT	34.1947	-0.814404	0.343868	0.00391818	0.0443091	0.31003
AC037198.1	4.98709	-1.76867	0.995209	0.00403224	0.0451746	0.316035
HOXA-AS2	6.52087	-2.22624	1.28322	0.00404038	0.0451746	0.316035
LINC00472	406.402	-0.41673	0.153249	0.00406839	0.0453597	0.317316
LINC02552	4.08668	-2.18426	1.57974	0.00412354	0.0458194	0.320507
AC018781.1	4.63724	-2.22352	1.26369	0.00413278	0.0458194	0.320507
MIR210HG	47.1834	-0.755742	0.317899	0.00416701	0.0458578	0.320737
RAB11B-AS1	33.3419	-0.814415	0.349984	0.004171	0.0458578	0.320737
LINC01467	2.07493	-0.483448	0.918311	0.00427491	0.0467405	N/A
AL162595.1	80.1098	-0.549741	0.212728	0.0043025	0.0467892	0.328115
AC020915.3	45.2925	-0.716417	0.296537	0.00434795	0.0470197	0.329701
SNHG17	259.865	-0.447946	0.168099	0.00442276	0.0476983	0.334444
AC013727.1	5.39411	-1.71859	0.990147	0.00443769	0.0477293	0.334647
CTBP1-DT	182.085	-0.451577	0.17009	0.00455394	0.0488469	0.342467
AC103740.1	5.41943	-1.94382	1.3989	0.00464761	0.0497169	0.348551
BX322562.1	2.86283	-2.57748	1.63083	0.00469175	0.0500537	0.350897
AC107021.2	7.135	-1.42539	0.775082	0.00473004	0.0501917	0.351833
PLS3-AS1	4.52779	-1.86459	1.17174	0.00496534	0.0522035	0.365872
RPARP-AS1	69.5326	-0.585001	0.234078	0.00497239	0.0522035	0.365872
AL355482.1	1.96117	-0.465275	0.873077	0.00504693	0.0527842	N/A
AC010168.2	9.01771	-1.40948	0.771363	0.00505437	0.0527842	0.370905
WDR86-AS1	2.86699	-2.64187	1.69787	0.00509992	0.0531196	0.373243
AC009315.1	29.5063	-0.82468	0.365745	0.00518272	0.0538405	0.37829
LINC01801	27.3148	-0.877193	0.400079	0.00522001	0.054058	0.379781
AC010503.5	7.18722	-1.73304	1.02894	0.00523098	0.054058	0.379781
AC008105.3	8.59036	-1.26253	0.687145	0.0052467	0.0540793	0.379912
SNHG31	7.47595	-1.46671	0.893425	0.00527673	0.0542475	0.381076
AL353751.1	3.21307	-2.29101	1.50987	0.00538128	0.0551791	0.387601
AL445524.1	17.3227	-0.969176	0.469713	0.00573719	0.0583748	0.411066
AL049828.2	1.75846	-0.474318	0.886412	0.00591611	0.0595826	N/A
AC099066.2	3.63154	-2.1146	1.43151	0.00595903	0.0598625	0.422525
AC092275.1	2.20384	-2.55571	2.34887	0.00619575	0.061188	N/A
AL353746.1	64.7545	-0.597287	0.249154	0.00619919	0.061188	0.433919
ILF3-DT	199.513	-0.407457	0.158767	0.00641623	0.0628599	0.445682
AL135925.1	59.9571	-0.561504	0.23155	0.00647937	0.0633219	0.448926
AC012306.2	29.6185	-0.772621	0.351097	0.00660229	0.0641296	0.454559
AC097480.1	1.86955	-0.404358	0.757759	0.00692297	0.0666694	N/A
LINC01967	5.53586	-2.06497	1.80786	0.00705406	0.0677669	0.481412
AP001107.5	7.14876	-1.36522	0.831618	0.00718647	0.0685398	0.486798
AC016705.2	28.0332	-0.808286	0.384396	0.00738568	0.0702705	0.499053
AC022784.1	4.81246	-1.63553	1.5333	0.0077165	0.0726011	0.516687
TP53TG1	82.1787	-0.53937	0.226351	0.00776638	0.072842	0.518362
EIF3J-DT	103.527	-0.482422	0.198828	0.00781294	0.0731054	0.520198
AL031058.1	4.70188	-1.6622	1.18288	0.00785625	0.0733373	0.521809
AC018816.1	2.83535	-2.42564	2.08029	0.00808132	0.0749084	0.534159
LINC02742	1.72655	-0.399079	0.745961	0.00820784	0.0759033	N/A
AC022239.2	4.35459	-1.62624	1.21427	0.00836231	0.0769721	0.550068
AC110813.1	2.85318	-2.03288	1.67922	0.00854257	0.078449	0.560575
AC104083.1	90.7637	-0.642548	0.288035	0.00860716	0.0785865	0.56211
LINC00113	2.13439	-0.680752	1.58465	0.00861711	0.0785865	N/A
ERICH6-AS1	16.2607	-0.898724	0.471803	0.0086386	0.0786013	0.562817
PRNCR1	8.96423	-1.28231	0.883929	0.00878409	0.0793777	0.570933
LINC02035	151.959	-0.407059	0.166415	0.0090315	0.0808748	0.581476
AC074212.1	5.69885	-1.32765	0.950137	0.00918911	0.0821004	0.590231
EIF2AK3-DT	32.6666	-0.729662	0.346841	0.00924982	0.0823191	0.591691
AP005329.3	6.48182	-1.3124	0.935333	0.00946482	0.083995	0.60368
CARMN	15.361	-0.98972	0.555731	0.00964919	0.0854396	0.614005
FOXN3-AS1	10.1898	-1.16465	0.720256	0.00973426	0.0860004	0.617977
AC096733.3	4.42338	-1.43139	1.108	0.00999033	0.0872886	0.626944
AP001816.1	36.2436	-0.648261	0.305006	0.0104089	0.0907457	0.651715
AL356488.3	15.7563	-0.877332	0.480567	0.0107242	0.0924757	0.663841
AC060766.4	1.93337	-0.316941	0.640343	0.0107675	0.0926473	N/A
FGD5-AS1	2380.46	-0.237879	0.0953683	0.0108784	0.0931963	0.670346
AC027237.5	8.77439	-1.10419	0.711143	0.0109116	0.0932787	0.670877
AC008555.1	33.2869	-0.651627	0.310013	0.0110155	0.0939645	0.675747
AC092376.2	39.9932	-0.699546	0.344047	0.0113889	0.0967322	0.695523
RAMP2-AS1	31.2463	-0.660712	0.319642	0.0115279	0.0972869	0.700879
PIK3CD-AS2	38.9247	-0.688448	0.341645	0.0117978	0.0983066	0.707827
NFIA-AS2	7.2821	-1.11671	0.757463	0.012124	0.100181	0.722635
FAM201A	8.80715	-1.10183	0.743234	0.0121827	0.100457	0.724553
LINC02012	3.3722	-1.47588	1.52647	0.0127412	0.104193	0.752845
LINC01996	2.15352	-0.404817	0.727605	0.0130193	0.106248	N/A
LINC01123	6.78819	-1.19857	0.933535	0.0134966	0.109295	0.791013
MFF-DT	28.5921	-0.700083	0.358312	0.0136579	0.110322	0.798369
AP003721.1	5.45171	-1.14961	0.958967	0.0140743	0.112765	0.815725
PURPL	47.1006	-0.656403	0.330589	0.0143802	0.114521	0.828181
NORAD	8534.15	-0.214162	0.0892254	0.0145623	0.115738	0.836901
AC133552.5	11.0531	-0.971203	0.629443	0.0147491	0.116988	0.845858
AC078845.1	2.89543	-0.797641	1.95671	0.0149417	0.118278	0.855103
AC020928.1	36.2074	-0.712887	0.376101	0.0151067	0.119346	0.862741
AP003119.2	2.69156	-1.15205	3.00664	0.0151473	0.119429	0.863255
AL031123.2	5.97296	-1.10051	0.963613	0.0154265	0.121013	0.874454
AC010442.1	82.0026	-0.540815	0.258436	0.01544	0.121013	0.874454
AC025154.2	6.03113	-1.08573	0.867982	0.0154724	0.121027	0.874479
AC246817.2	2.03443	-0.382031	0.694857	0.0155766	0.121602	N/A
LINC02021	42.168	-0.593011	0.292082	0.0157921	0.123042	0.890703
STXBP5-AS1	70.0987	-0.557686	0.270604	0.0159465	0.1236	0.894481
C9orf106	7.80051	-1.00024	0.727739	0.0159574	0.1236	0.894481
AC012615.1	46.7332	-0.574875	0.283838	0.0162459	0.125289	0.906445
AC009506.2	37.5953	-0.652771	0.338513	0.0162705	0.125289	0.906445
WAC-AS1	254.075	-0.383685	0.171122	0.0164	0.126041	0.911801
ZNF528-AS1	2.82828	-0.800852	1.7547	0.0165879	0.127238	0.920372
WAKMAR2	9.1451	-1.08042	0.879181	0.0168713	0.128913	0.93231
SNHG14	19127.8	-0.193104	0.0819852	0.0170827	0.130079	0.940572
SOCS2-AS1	25.8851	-0.704549	0.383988	0.0170897	0.130079	0.940572
LINC01266	2.43339	-0.32821	0.648599	0.0174274	0.132141	N/A
AL161733.1	1.57643	-0.294289	0.613545	0.0174929	0.132384	N/A
AC091729.3	51.3222	-0.547101	0.269923	0.0177129	0.133365	0.967656
C1orf143	2.66459	-0.759456	1.42764	0.0180673	0.135436	0.982487
AC007448.5	4.75671	-1.05112	1.25806	0.0181353	0.135689	0.984228
AC104407.1	2.3531	-0.573058	1.03977	0.0183269	0.136864	N/A
MIR503HG	8.75453	-1.07986	1.06465	0.0186293	0.138246	1
SNHG7	318.379	-0.30672	0.136676	0.0190445	0.140631	1
AC073957.3	5.66241	-1.00828	0.863579	0.0196237	0.144102	1
AC025271.4	2.23406	-0.537364	0.958066	0.0201996	0.148056	N/A
BHLHE40-AS1	7.55601	-0.944961	0.763652	0.0202472	0.148076	1
AL132800.1	37.3341	-0.568928	0.294878	0.0205039	0.148907	1
LCAL1	3.95842	-0.999167	1.38445	0.0206628	0.149223	1
AC135050.6	28.691	-0.655255	0.367778	0.0206941	0.149223	1
AC073365.1	1.6731	-0.407338	0.73002	0.0207961	0.149223	N/A
AL121772.3	2.89658	-0.851595	1.44708	0.0211031	0.150139	1
AC005674.2	30.6317	-0.685288	0.391882	0.0211096	0.150139	1
AC010655.2	5.0097	-1.04358	1.23384	0.0211346	0.150139	1
AP000894.2	20.0598	-0.71653	0.42306	0.021335	0.150793	1
CDC37L1-DT	7.30468	-0.974665	0.883097	0.0215119	0.151502	1
AL133383.3	1.81548	-0.350638	0.652719	0.0216348	0.152097	N/A
LINC00578	1.65631	-0.394625	0.712991	0.0222822	0.154996	N/A
LINC01670	6.07765	-0.479484	0.818225	0.0225765	0.156384	1
AC078881.1	3.45603	-0.743334	1.30983	0.0227592	0.15647	1
AL353572.4	1.66187	-0.385438	0.700372	0.0228086	0.15647	N/A
AL691432.2	132.921	-0.39224	0.187092	0.0228103	0.15647	1
IL21-AS1	2.91175	-0.641692	1.16072	0.0230237	0.15766	1
AL354836.1	2.78637	-0.738783	1.34687	0.0230759	0.157665	1
AC092296.2	8.73901	-0.878767	0.723103	0.0233623	0.15888	1
GORAB-AS1	3.24574	-0.940114	1.3785	0.023414	0.158958	1
SLC25A21-AS1	47.259	-0.524869	0.272719	0.0236504	0.160014	1
AC004466.2	3.87496	-0.961346	1.19695	0.0238508	0.160547	1
EDIL3-DT	11.0594	-0.818507	0.580261	0.0239753	0.161111	1
AC115618.1	2.14277	-0.484017	0.844694	0.0242253	0.161693	N/A
LEMD1-AS1	1.95592	-0.329478	0.64384	0.0244094	0.162112	N/A
TMPO-AS1	46.914	-0.532868	0.281237	0.0244368	0.162112	1
EMSLR	47.7672	-0.53808	0.287133	0.024452	0.162112	1
LINC00689	2.34822	-0.257309	0.572619	0.024615	0.162531	N/A
LINC01023	1.59364	-0.392935	0.713365	0.0246167	0.162531	N/A
AC092378.1	1.41776	-0.268734	0.588889	0.0246185	N/A	N/A
PTOV1-AS1	30.4774	-0.635612	0.364867	0.0246383	0.162531	1
AC254633.1	1.57287	-0.247578	0.57302	0.0249595	0.163831	N/A
LINC02600	31.6126	-0.590774	0.332305	0.0254913	0.166376	1
LINC01836	3.95667	-0.531109	0.869659	0.0262551	0.170918	1
AL139384.2	15.6283	-0.732044	0.490467	0.0267798	0.173762	1
AL158212.3	213.598	-0.343903	0.16611	0.0271157	0.175366	1
LINC01736	2.67623	-0.340941	0.63429	0.0278959	0.179343	1
LINC02820	2.34728	-0.507776	0.875049	0.0281433	0.179953	N/A
AC009961.4	1.52206	-0.236756	0.564436	0.0288135	0.183042	N/A
AC007656.2	2.10614	-0.442926	0.770039	0.0289367	0.183042	N/A
LINC02861	7.23444	-0.831182	0.80658	0.0289657	0.183042	1
AL645933.5	2.6441	-0.353971	0.664967	0.028988	0.183042	1
AC019205.1	168.267	-0.322548	0.156479	0.0289963	0.183042	1
GAS1RR	6.37905	-0.841489	0.829958	0.0306762	0.192011	1
ADIRF-AS1	5.64714	-0.850281	0.908755	0.0307082	0.192011	1
AC017100.1	14.4666	-0.722094	0.50568	0.0309323	0.193107	1
USP46-AS1	19.117	-0.679617	0.446512	0.0311534	0.193876	1
MSC-AS1	12.3462	-0.821238	0.875601	0.0312862	0.194397	1
DIAPH2-AS1	1.54961	-0.343911	0.652792	0.0313639	0.194574	N/A
DLGAP1-AS4	1.23751	-0.260334	0.580335	0.0315243	N/A	N/A
FGF13-AS1	1.23751	-0.260334	0.580335	0.0315243	N/A	N/A
AC034206.1	1.51091	-0.351208	0.659308	0.0316018	0.195323	N/A
AC027307.2	16.132	-0.735293	0.527964	0.0316783	0.195323	1
SNHG12	142.477	-0.342075	0.170823	0.0317043	0.195323	1
AL022724.3	1.52565	-0.337178	0.640755	0.0317314	0.195323	N/A
AL355916.1	2.54798	-0.586195	0.965486	0.0320129	0.196445	N/A
AC021016.2	45.7908	-0.528383	0.302478	0.032385	0.198333	1
AP002748.4	15.3397	-0.685104	0.475396	0.0327556	0.200072	1
AC124798.1	59.9004	-0.461699	0.250114	0.0334862	0.202658	1
AL021155.5	249.979	-0.304499	0.151118	0.0336636	0.203421	1
AC096921.2	1.46688	-0.344644	0.651293	0.0337964	N/A	N/A
CYP4F26P	3.99202	-0.500375	0.814795	0.0338973	0.204521	1
LINC01497	1.47517	-0.332212	0.635321	0.034106	N/A	N/A
ZNF674-AS1	58.215	-0.499617	0.279492	0.0341181	0.205227	1
PAXIP1-AS2	2.9671	-0.541467	0.895309	0.0344718	0.20704	1
PSMB8-AS1	7.21629	-0.795852	0.833815	0.0347698	0.208407	1
AL365181.3	2.95254	-0.579833	0.934075	0.0349828	0.209157	1
LINC00621	15.105	-0.659985	0.45017	0.0352507	0.209545	1
ZNF793-AS1	19.513	-0.650078	0.438426	0.0353654	0.209545	1
LINC02527	9.79378	-0.738855	0.594783	0.0359458	0.211717	1
SNHG25	11.9848	-0.741016	0.61019	0.0362083	0.212946	1
AC125611.4	4.77314	-0.711926	0.942305	0.0363729	0.21328	1
AC120036.4	11.713	-0.703614	0.556937	0.0373499	0.217398	1
MZF1-AS1	23.9182	-0.603748	0.387824	0.0374524	0.217675	1
AL844908.2	2.49654	-0.496129	0.821006	0.0380672	0.220278	N/A
AL133338.1	31.1777	-0.613085	0.413344	0.0384626	0.221782	1
AC244090.1	14.4871	-0.657602	0.470135	0.0384953	0.221782	1
LINC01173	3.27065	-0.462178	0.755259	0.0388634	0.223157	1
AL645568.1	14.7666	-0.695166	0.545168	0.0395294	0.226095	1
Z98745.2	2.14403	-0.457482	0.766659	0.0397029	0.226759	N/A
NAPA-AS1	14.3075	-0.663207	0.484103	0.0398616	0.227282	1
STARD7-AS1	67.8706	-0.455887	0.258777	0.0399094	0.227282	1
PART1	3.10921	-0.608231	0.913984	0.0400265	0.227622	1
AC133644.3	41.455	-0.51861	0.3121	0.0405336	0.230175	1
AC024075.2	61.1876	-0.453612	0.257971	0.0407239	0.230924	1
AC244517.6	3.37632	-0.516399	0.824132	0.0409833	0.231732	1
FZD4-DT	2.55419	-0.427041	0.734043	0.0417377	0.234323	N/A
AC121338.2	1.12286	-0.238865	0.56288	0.0423059	N/A	N/A
BX470102.2	1.12286	-0.238865	0.56288	0.0423059	N/A	N/A
NRAD1	4.46906	-0.658312	0.864019	0.0430729	0.240555	1
LINC02575	2.40347	-0.468521	0.773817	0.0432124	0.240555	N/A
AC092153.1	1.78237	-0.172372	0.525431	0.0440502	0.244152	N/A
Z99774.1	3.43768	-0.633051	0.889262	0.0443512	0.244152	1
LINC00276	3.04739	-0.454794	0.753785	0.0444086	0.244152	1
GLIDR	86.0683	-0.364621	0.199577	0.0444177	0.244152	1
AL136964.1	4.84859	-0.676189	0.84548	0.0444433	0.244152	1
AC099795.1	1.11252	-0.233232	0.558853	0.0447595	N/A	N/A
LINC00649	20.7496	-0.594446	0.41099	0.0451576	0.247211	1
LINC01186	1.43203	-0.285102	0.591155	0.0452216	N/A	N/A
AC025181.2	23.9307	-0.543882	0.352612	0.0456755	0.249014	1
AC023043.1	8.35845	-0.690972	0.677827	0.0462006	0.25153	1
BX539320.1	1.69976	-0.376329	0.67192	0.0463789	0.252153	N/A
AC110048.2	2.6671	-0.512377	0.80462	0.0467823	0.252957	1
LINC01229	1.38854	-0.285487	0.589822	0.0468432	N/A	N/A
AL441992.2	14.8522	-0.629073	0.484395	0.0470763	0.254199	1
AC017116.1	2.64503	-0.49327	0.788407	0.0473236	0.254839	1
HOTAIRM1	4.68914	-0.603163	0.865561	0.047464	0.255222	1
AC104695.4	1.35574	-0.287354	0.590902	0.0476346	N/A	N/A
AL118506.1	49.2789	-0.468324	0.286357	0.0482866	0.258457	1
AC069120.1	5.15123	-0.663311	0.795618	0.0483973	0.258511	1
AC092118.1	1.9216	-0.332416	0.619262	0.0488634	0.260649	N/A
OTUD6B-AS1	412.675	-0.303161	0.164114	0.0491915	0.261342	1
AC008738.7	65.5096	-0.432615	0.25792	0.0494828	0.262103	1
LINC01776	2.72498	-0.489751	0.771123	0.049858	0.263117	1
