# Supplementary material for: Long non-coding RNA SNHG8 drives stress granule formation in tauopathies
Source: Mol Psychiatry. 2023 Sep 21;28(11):4889–901. doi: 10.1038/s41380-023-02237-2 (PMC10914599; doi:10.1038/s41380-023-02237-2)
Supplement: Supplementary file 5 — Supplemental Table 5 [file 41380_2023_2237_MOESM5_ESM.xlsx]

## Sheet: Sheet1
Supplemental Table 5: DESeq2 results of lncRNAs in MAPT p.P301L carriers and isogenic controls
Gene Name	baseMean	log2FoldChange	lfcSE	p-value	BH-FDR	BY-FDR
LINC01551	461.054	4.37838	0.500672	2.77101e-19	3.32891e-16	2.41666e-15
AC091057.1	122.867	3.97551	0.460419	4.6807e-19	4.21731e-16	3.0616e-15
MEG3	90.3731	5.66543	0.673828	1.73095e-17	1.03972e-14	7.54799e-14
AC068587.4	174.322	2.8845	0.351643	2.79966e-17	1.44143e-14	1.04642e-13
DUXAP8	34.5609	10.5298	3.04533	6.87105e-15	2.52643e-12	1.83409e-11
LINC00511	172.346	3.08415	0.408887	7.01007e-15	2.52643e-12	1.83409e-11
LINC01748	71.8372	2.97326	0.400369	1.15747e-14	3.79228e-12	2.75305e-11
AC099792.1	111.918	3.28457	0.440204	1.34408e-14	4.03672e-12	2.9305e-11
MIRLET7BHG	99.5871	2.596	0.364533	1.57089e-13	4.04391e-11	2.93572e-10
CEROX1	218.812	1.89495	0.272998	6.37746e-13	1.53229e-10	1.11239e-09
TMEM161B-AS1	1729.91	1.57863	0.226736	7.26509e-13	1.63646e-10	1.18801e-09
LINC02595	70.4972	4.08528	0.591374	9.29269e-13	1.97005e-10	1.43018e-09
MIR222HG	63.1377	3.00629	0.442169	1.45213e-12	2.75447e-10	1.99964e-09
AL136366.1	108.689	4.49227	0.665458	2.9826e-12	5.37465e-10	3.90179e-09
AC010615.2	121.835	2.18056	0.338657	1.67661e-11	2.87739e-09	2.08887e-08
FOXG1-AS1	62.3859	4.01386	0.651221	5.22246e-11	8.55533e-09	6.21084e-08
AC026401.3	34.0685	3.2568	0.52701	6.22659e-11	9.35026e-09	6.78793e-08
AC018865.3	203.319	3.68646	0.602101	9.83712e-11	1.41812e-08	1.0295e-07
HECW1-IT1	24.9156	3.92088	0.646205	1.6255e-10	2.09225e-08	1.5189e-07
AL078587.2	55.627	2.40817	0.397982	1.78301e-10	2.21585e-08	1.60862e-07
PVT1	156.878	2.39109	0.394967	2.141e-10	2.57205e-08	1.86721e-07
AC005329.1	83.8691	2.12161	0.362283	6.83164e-10	7.69413e-08	5.58564e-07
AC073225.1	23.7347	5.32601	0.918089	1.59961e-09	1.64714e-07	1.19576e-06
AC007952.4	236.743	1.77131	0.309477	1.79289e-09	1.79488e-07	1.30302e-06
LINC01563	18.2929	4.06026	0.733451	3.17814e-09	3.09568e-07	2.24734e-06
AC140481.4	19.9062	4.16785	0.75699	3.46224e-09	3.28366e-07	2.38381e-06
CU638689.4	69.2281	2.7909	0.513653	7.38672e-09	6.49311e-07	4.71375e-06
AC131180.1	18.7728	6.22947	1.21946	1.25838e-08	1.07981e-06	7.839e-06
MIR924HG	34.6002	4.57292	0.848451	1.47178e-08	1.23356e-06	8.95514e-06
LINC01965	15.9511	5.65662	1.04677	1.68926e-08	1.38365e-06	1.00448e-05
MIR181A1HG	159.308	1.83649	0.345523	1.87761e-08	1.50376e-06	1.09167e-05
AC008525.1	15.1506	4.59705	0.872823	2.46505e-08	1.93131e-06	1.40206e-05
AC097462.3	16.5349	4.30964	0.844985	5.24617e-08	3.939e-06	2.85956e-05
AC092691.1	63.2478	1.88548	0.375855	8.5777e-08	6.18281e-06	4.48848e-05
LINC00664	23.2285	2.95474	0.620231	2.3572e-07	1.57321e-05	0.000114209
LINC01694	14.586	3.51087	0.74804	2.6737e-07	1.752e-05	0.000127189
AGAP2-AS1	24.4846	2.52275	0.538838	3.27517e-07	2.10781e-05	0.000153019
MPPED2-AS1	15.2321	4.00552	0.868466	3.63953e-07	2.30121e-05	0.000167059
AC019257.1	77.6038	2.14987	0.458464	3.87661e-07	2.40885e-05	0.000174873
MCM3AP-AS1	143.712	1.6417	0.346299	4.22351e-07	2.57992e-05	0.000187292
AC018541.1	14.4196	4.01821	0.867897	4.43131e-07	2.66174e-05	0.000193232
AC020658.3	20.8551	2.82436	0.615663	5.52176e-07	3.26236e-05	0.000236835
AP000525.1	8.08494	7.85242	2.89329	5.74226e-07	3.33792e-05	0.00024232
LINC00391	9.95185	6.18497	1.52653	6.05843e-07	3.46581e-05	0.000251604
AC022898.2	38.2261	2.0247	0.443741	6.70932e-07	3.72006e-05	0.000270062
KCTD21-AS1	27.7946	2.27002	0.529733	2.24911e-06	0.000112581	0.000817291
AC069277.1	119.198	1.41851	0.325526	2.90998e-06	0.000136202	0.000988775
AF001548.2	12.4813	3.25423	0.781785	3.30146e-06	0.000150613	0.00109339
AC012073.1	24.4997	2.56096	0.611772	3.65656e-06	0.000163729	0.00118861
AC004943.2	137.699	1.39809	0.324179	3.67982e-06	0.000163729	0.00118861
AL161891.1	80.0725	1.76573	0.432891	7.3608e-06	0.000313946	0.00227912
AC060834.2	6.37652	7.33269	2.90608	7.40438e-06	0.000313946	0.00227912
AC093849.4	30.0719	2.43836	0.607366	7.9436e-06	0.000332892	0.00241667
LINC02249	59.2238	1.99399	0.499327	9.98013e-06	0.00041343	0.00300134
SNHG12	187.439	1.16227	0.283309	1.24683e-05	0.0004938	0.0035848
AC092127.1	38.1641	1.88263	0.47909	1.28487e-05	0.000503334	0.00365401
FLG-AS1	5.81272	7.12049	2.9147	1.79265e-05	0.000688008	0.00499467
AL683813.2	84.768	1.32931	0.335237	1.79447e-05	0.000688008	0.00499467
AC009005.1	18.2679	2.40296	0.643535	1.87525e-05	0.000711411	0.00516457
AC011447.3	20.0386	2.42616	0.640881	1.93794e-05	0.000727536	0.00528163
AC092718.4	16.0893	2.41856	0.651166	2.04351e-05	0.000743921	0.00540058
TMCC1-AS1	122.914	1.14301	0.289731	2.42884e-05	0.000875354	0.00635474
AL645608.7	93.5377	1.71188	0.452949	2.83338e-05	0.00100113	0.00726781
AL109615.4	72.7292	1.3278	0.349251	3.5279e-05	0.00121091	0.00879074
LINC01415	11.6866	2.74089	0.763735	3.56767e-05	0.00121301	0.00880597
FOXP1-IT1	36.377	1.98213	0.540749	3.68835e-05	0.00124232	0.00901876
AL390800.1	5.28848	6.90713	2.92231	3.86435e-05	0.00127772	0.00927574
AC099754.1	45.1071	1.85258	0.506664	4.15246e-05	0.00134824	0.0097877
AL022337.1	13.5286	2.37967	0.673375	4.19717e-05	0.00135059	0.00980477
AC074290.2	5.05164	6.79864	2.92941	5.63381e-05	0.00173541	0.0125984
LINC01224	51.3658	1.52226	0.421234	5.92529e-05	0.00177492	0.0128853
AC025442.2	29.9851	1.66546	0.47146	6.71491e-05	0.00196752	0.0142835
AL031686.1	50.6417	1.60719	0.454935	7.23053e-05	0.00208471	0.0151342
AC020930.1	54.2893	3.22513	0.948633	7.78406e-05	0.00220896	0.0160362
AC016769.5	13.5181	2.35737	0.701255	7.97053e-05	0.0022442	0.0162921
CU633906.7	31.2658	1.88962	0.546158	8.27505e-05	0.00229787	0.0166817
UBL7-AS1	55.036	1.346	0.380778	9.06272e-05	0.0024744	0.0179632
MEG8	23.9275	2.07539	0.611913	9.60118e-05	0.00256316	0.0186076
AL353150.1	26.4604	2.11845	0.626266	9.87412e-05	0.00259754	0.0188571
AC069281.2	36.0279	2.01004	0.603094	0.0001048	0.00273695	0.0198692
AL121603.2	25.3559	1.80399	0.533285	0.000108994	0.002826	0.0205156
AC110285.1	28.3883	2.06378	0.615214	0.000112549	0.0028848	0.0209425
AL138773.1	7.71758	3.65951	1.10301	0.000112863	0.0028848	0.0209425
AL354863.1	44.8471	1.77508	0.535394	0.00013061	0.00329173	0.0238967
AP001029.2	23.5263	2.15624	0.669873	0.000131868	0.00330036	0.0239594
LINC01301	33.1294	1.96745	0.59354	0.000133193	0.00331055	0.0240333
C15orf32	7.215	3.47388	1.08205	0.00014322	0.00350274	0.0254286
OSTM1-AS1	5.27058	4.72553	1.70595	0.00014522	0.00351257	0.0254999
AC105046.1	7.00335	3.98342	1.26495	0.000146761	0.00352618	0.0255987
AC245014.3	104.27	1.25017	0.366687	0.000170095	0.00391346	0.0284102
AC126755.7	45.0014	1.7762	0.541706	0.000170481	0.00391346	0.0284102
AL122014.1	6.58007	4.4858	1.4683	0.000176963	0.00401117	0.0291195
AC009108.3	9.37792	3.21519	1.04138	0.000208456	0.00463751	0.0336665
AP002026.1	162.895	1.02279	0.299776	0.000227505	0.00499956	0.0362949
SNHG1	1185.54	1.22516	0.369373	0.000247985	0.00531986	0.0386201
SLFNL1-AS1	52.4808	1.7581	0.557629	0.000253647	0.00540914	0.0392682
AL034348.1	10.84	2.32887	0.775163	0.000291517	0.00610829	0.0443438
AC011498.2	4.80668	4.70454	1.7564	0.000295185	0.0061494	0.0446423
HELLPAR	150.627	1.64282	0.527105	0.000305818	0.00629811	0.0457219
AC073869.7	4.13836	6.26194	2.99533	0.000324213	0.00642789	N/A
SNHG17	257.974	1.06917	0.324852	0.000335043	0.0064919	0.0473834
LINC01002	43.4798	1.33146	0.420858	0.000348852	0.00668756	0.0488087
SOX2-OT	283.68	0.880751	0.262806	0.000353873	0.00674794	0.049248
CU633906.4	33.1655	2.01143	0.672184	0.000357989	0.00677985	0.0494781
AC012368.1	52.6752	1.63367	0.532106	0.00037214	0.00694919	0.0507112
AP001347.1	28.6544	1.62403	0.535467	0.000406498	0.00743664	0.0542626
SNHG5	1006.94	0.904719	0.275154	0.000426732	0.00776739	0.0566745
AL137782.1	32.2301	1.58949	0.529466	0.000429501	0.00777849	0.0567541
AC110285.2	167.336	1.0006	0.309142	0.000444065	0.00796224	0.0580918
AL137786.1	20.5924	1.86213	0.644598	0.000456167	0.00802339	0.0585308
BTG3-AS1	16.9218	1.89395	0.650236	0.000458457	0.00802339	0.0585308
FAM157C	27.2729	1.47429	0.488784	0.000458606	0.00802339	0.0585308
LINC02263	8.60385	3.09063	1.08427	0.000465852	0.00811077	0.0591669
AP000662.1	64.2356	1.11055	0.351266	0.000469439	0.00811511	0.0591958
LINC01001	80.4201	1.08167	0.342045	0.000485924	0.00829985	0.0605406
AC011416.4	8.67276	2.67927	0.971802	0.000497312	0.00837833	0.061109
AC009088.1	16.6554	1.78189	0.616369	0.000497492	0.00837833	0.061109
MEF2C-AS1	11.6127	2.07862	0.733574	0.000519382	0.00862605	0.0629117
LINC01018	11.9403	2.14889	0.759631	0.000524014	0.00866305	0.0631802
FAM182A	117.947	1.68888	0.579683	0.000555368	0.00913948	0.0666534
AC016876.3	173.183	0.956059	0.300205	0.000565792	0.00922676	0.0672872
OPCML-IT1	4.70293	4.61707	1.84478	0.000574344	0.00928222	0.0676889
AC093157.1	98.4247	1.1653	0.380082	0.000595304	0.00945143	0.0689174
AC096570.1	23.4177	1.77419	0.625797	0.000609484	0.00963412	0.0702481
AC005519.1	52.0696	1.33601	0.446999	0.000642055	0.0100607	0.0733559
DLX6-AS1	91.1878	5.19624	2.04273	0.000648572	0.0100736	0.073446
AC090692.1	4.27091	4.41126	1.82483	0.000677304	0.0104316	0.0760547
AL021392.1	19.1882	1.77879	0.639506	0.000713839	0.0109476	0.0798146
AL590822.3	18.5739	2.09807	0.783807	0.000723162	0.0110435	0.0805131
ZNF252P-AS1	3.64215	5.91172	3.03792	0.000734878	0.0111751	N/A
AC006450.3	19.2669	1.95401	0.730549	0.000829429	0.0124553	0.0911802
LEMD1-DT	29.9659	1.5811	0.559142	0.000833028	0.0124574	0.0911927
AC009065.2	8.70714	2.47608	0.94209	0.000836732	0.0124611	0.0912165
PANTR1	298.799	2.61447	0.994132	0.000850797	0.0126184	0.0923649
THAP9-AS1	736.549	0.948043	0.310671	0.000895848	0.0130187	0.0952791
AL139393.3	67.1786	1.06586	0.358162	0.000920762	0.0132208	0.096749
AC068135.2	6.34122	3.43026	1.41281	0.000940139	0.0133923	0.0979979
LINC01355	249.08	0.840443	0.273744	0.000985507	0.0137665	0.100721
AC020687.1	4.12596	4.0043	1.89741	0.00108005	0.0149712	N/A
HCG22	19.9059	1.9561	0.758293	0.00108714	0.0150117	0.110247
LMNTD2-AS1	114.636	1.20185	0.422418	0.00114619	0.0156473	0.114899
AC005306.1	16.4361	1.66666	0.631361	0.00117795	0.0160202	0.117632
SEPSECS-AS1	29.4706	1.37848	0.503972	0.00120165	0.01622	0.119089
VASH1-AS1	54.7989	1.19552	0.426619	0.00127206	0.0170428	0.12512
AC245884.9	11.3874	2.68194	1.07903	0.00132405	0.0174907	0.128387
AC114971.1	8.26264	2.45107	0.986157	0.00132491	0.0174907	0.128387
HYMAI	22.3103	1.3539	0.49956	0.00137695	0.0179152	0.131481
AL049637.1	6.03942	3.53435	1.71408	0.00139764	0.018028	0.132289
AC125807.2	13.8516	1.72269	0.676793	0.00141763	0.0180804	0.132648
AC127502.2	78.6455	1.00616	0.351406	0.00141999	0.0180804	0.132648
AC132153.1	17.1769	1.84373	0.722016	0.00143371	0.0180804	0.132648
AP003559.1	10.7355	2.35367	0.953561	0.00147061	0.0183394	0.134533
RBFADN	33.3942	1.17523	0.426241	0.00151761	0.0187332	0.137407
AC087564.1	4.36017	3.45826	1.56297	0.00151778	0.0187332	0.137407
BX890604.2	403.167	1.00448	0.351893	0.00153675	0.0189026	0.138645
SREBF2-AS1	13.7886	1.89011	0.760572	0.00169036	0.0203068	0.148909
CU634019.6	32.7536	1.48001	0.570101	0.00173637	0.0207902	0.152449
AC020978.7	19.8945	1.48389	0.582107	0.00185822	0.0221756	0.162601
AL022311.1	137.885	0.955676	0.340419	0.00188024	0.0222907	0.163435
AC016586.1	18.4569	1.39799	0.549329	0.00207429	0.0239607	0.175635
AC139256.3	123.039	0.932004	0.335089	0.00213236	0.0243969	0.178815
AC020915.1	153.119	1.03105	0.377964	0.00216003	0.0246315	0.180524
AC114341.2	4.87784	3.10039	1.44395	0.00219991	0.0249323	0.182723
AC068057.2	4.98584	3.01705	1.34776	0.00232174	0.02598	0.190373
SNHG15	211.314	1.23897	0.47646	0.0023284	0.02598	0.190373
AC068308.1	3.05582	5.32539	3.17211	0.00236563	0.0260666	N/A
PSMD6-AS2	60.5178	1.13838	0.434716	0.00236581	0.0260666	0.19157
AC008691.1	10.6358	2.08092	0.902612	0.00237008	0.0260666	0.19157
LINC01238	12.2155	1.63269	0.680549	0.0024191	0.0264998	0.194746
SNHG3	289.978	0.808043	0.289912	0.00251362	0.0272864	0.200504
LINC01550	22.0819	1.27601	0.504879	0.0025537	0.0276382	0.203082
AC008750.2	5.59105	2.50016	1.20807	0.00264603	0.0283818	0.208523
AC021092.1	88.3886	1.19856	0.46626	0.00266749	0.0284427	0.208956
AC013643.2	4.21579	2.90508	1.39653	0.00270442	0.0286644	N/A
GABPB1-AS1	1174.31	0.721532	0.257117	0.00274726	0.0289507	0.213289
AL049830.3	18.9513	1.45297	0.607528	0.00283107	0.0296604	0.218499
AC005394.2	3.21354	5.29975	3.26808	0.00295124	0.0305814	N/A
AL591519.1	5.94245	2.70622	1.33579	0.00310008	0.0320135	0.236471
AL079301.1	33.58	1.29849	0.529233	0.00314901	0.0323961	0.239261
AL158163.1	19.2523	1.53232	0.657637	0.00315595	0.0323961	0.239261
PTPRG-AS1	71.2344	1.18481	0.471474	0.00317463	0.0324118	0.239366
AC004943.1	12.9421	1.88822	0.86964	0.00336905	0.0338219	0.249707
AL035603.1	8.38843	1.87298	0.859527	0.00339435	0.0338871	0.250165
AL139424.2	30.8085	1.13717	0.459323	0.00358419	0.0352935	0.260487
MIR194-2HG	6.67862	2.18707	1.06135	0.00361116	0.0354621	0.26172
AC016831.6	30.049	1.21513	0.508764	0.0038247	0.0370544	0.274159
AC104073.4	4.28522	2.88909	1.49855	0.0038359	0.0370633	0.274211
MIR17HG	103.978	1.12665	0.458065	0.00403916	0.0383175	0.284152
CASC15	508.135	1.28471	0.542755	0.00404014	0.0383175	0.284152
AL035409.1	11.094	1.69336	0.802071	0.00409503	0.0387362	0.287241
AL590617.2	69.4512	1.93557	0.922524	0.00411027	0.0387786	0.28754
AC079949.2	10.262	2.35573	1.2874	0.00414242	0.0389798	0.289015
AC106820.4	162.285	0.887714	0.34589	0.00417225	0.0390566	0.289553
AC130324.3	7.17705	2.07369	1.05547	0.00447565	0.040946	0.30413
LINC01320	4.22863	2.53041	1.32982	0.0044973	0.040946	N/A
AC109439.2	22.349	1.17539	0.498744	0.00452178	0.040946	0.30413
LINC02284	8.45296	1.95614	0.970267	0.00460142	0.0413531	0.307082
AC079601.2	8.37777	1.86709	0.914461	0.00466486	0.0416143	0.308987
AC092329.4	170.226	0.773444	0.299127	0.00477402	0.0422741	0.313834
AP003119.3	53.4483	1.14312	0.481226	0.00480453	0.04244	0.315047
AC005786.3	16.4071	1.45448	0.68233	0.00508851	0.0441716	0.327759
AC020916.1	173.094	1.16232	0.498607	0.0050986	0.0441716	0.327759
AC129492.1	8.85846	1.64867	0.821041	0.0053833	0.0459749	0.341033
PRKCQ-AS1	12.7545	1.51107	0.722413	0.00543927	0.0463431	0.343747
PRR34-AS1	6.48801	2.37683	1.29191	0.00563014	0.0474664	0.351989
AC253572.2	113.903	0.952126	0.396125	0.00578153	0.0481216	0.356759
AC104964.4	47.6325	1.25432	0.562978	0.00583165	0.0484269	0.359005
AL139423.1	3.82944	3.12117	1.89991	0.00588287	0.0487399	N/A
AC092279.2	376.518	0.682803	0.267498	0.00612326	0.0499282	0.37171
NEUROG2-AS1	3.35019	2.64823	1.78115	0.00623008	0.0504566	N/A
LINC00470	14.2317	2.3489	1.454	0.00628424	0.0506676	0.37972
LINC01159	25.1267	1.74236	0.896628	0.00634743	0.0509178	0.382654
AC011450.1	7.76178	1.67249	0.859182	0.00644888	0.0514198	0.386987
LINC00987	9.24003	1.63787	0.840579	0.00655863	0.0517871	0.39048
AP000802.1	11.5373	1.40696	0.698114	0.00690057	0.0536013	0.403923
SNHG29	2662.68	0.62611	0.248141	0.00721402	0.0554357	0.418503
AC012640.6	3.56195	2.60547	1.59287	0.00728725	0.0557606	N/A
AF233439.1	3.15135	2.53734	1.82537	0.00784171	0.0588782	N/A
ZFAS1	811.584	0.907336	0.390485	0.00822657	0.061139	0.46489
AL135999.2	12.0205	1.8784	1.07094	0.00823117	0.061139	0.46489
AP000873.4	6.04423	2.15528	1.30783	0.00835326	0.0616909	0.468995
EMSLR	15.8553	1.40366	0.734434	0.00853437	0.0626433	0.476099
LINC02615	24.5759	1.2564	0.631384	0.00900068	0.0657981	0.49998
AC010536.1	43.1204	0.890109	0.392143	0.00908825	0.0663038	0.503775
LINC00461	2554.89	1.51536	0.812132	0.00926987	0.0673008	0.511159
OLMALINC	128.046	1.00738	0.462178	0.0092996	0.0673008	0.511159
DTX2P1-UPK3BP1-PMS2P11	178.858	0.719482	0.303672	0.00940141	0.0677563	0.514289
PRKCZ-AS1	9.06674	1.4683	0.802401	0.00944412	0.0677563	0.514289
AL513534.3	73.3935	1.0053	0.460356	0.00949284	0.0677563	0.514289
MCPH1-AS1	70.2625	0.882907	0.39102	0.00962485	0.0681493	0.516948
SOX9-AS1	107.362	1.08168	0.513203	0.0096709	0.0681549	0.516948
AC133540.1	11.8062	1.44967	0.80479	0.00968699	0.0681549	0.516948
LINC00877	16.3452	1.25317	0.639932	0.00970129	0.0681549	0.516948
AC019117.3	2.89811	0.921546	2.07794	0.00988368	0.0693011	N/A
LINC00602	11.3011	1.35273	0.718454	0.0099639	0.0695928	0.528787
AL355488.1	101.919	0.831702	0.367793	0.0101943	0.0705189	0.535584
AL031282.2	176.967	0.744685	0.320332	0.010218	0.0705474	0.535753
AC090825.1	60.8459	1.07227	0.516961	0.010418	0.0717905	0.545146
Z97989.1	55.0353	0.928153	0.424584	0.0106141	0.0727249	0.552096
SAP30-DT	45.1966	1.13458	0.558158	0.0108083	0.0736355	0.558864
TMPO-AS1	40.4995	1.02952	0.494711	0.0108436	0.0737367	0.559584
BX324167.2	13.0578	1.27335	0.668882	0.0110658	0.0749648	0.568807
PCBP2-OT1	12.6319	1.23205	0.649538	0.0112603	0.0757166	0.574174
AC011503.2	15.9922	1.39626	0.763352	0.0112881	0.0757166	0.574174
AC078846.1	193.193	0.656114	0.280367	0.0113061	0.0757166	0.574174
AC144450.1	2.56039	2.69828	2.66528	0.0117986	N/A	N/A
DLEU2	113.199	0.979478	0.468068	0.0118938	0.0780133	0.591063
AC100830.3	4.188	1.94281	1.38848	0.0120728	0.0786803	N/A
FAM66B	112.004	0.665164	0.288587	0.0121417	0.0789319	0.599379
AC006450.1	3.44512	2.48478	2.25505	0.0121771	0.0789319	N/A
AL138689.1	16.1806	1.14312	0.590346	0.0123731	0.0799153	0.607366
AC002558.3	22.069	1.11654	0.570094	0.0124882	0.0802922	0.610077
SLC12A5-AS1	3.86994	1.83572	1.35027	0.0138029	0.0866651	N/A
AF127577.4	35.8879	0.94694	0.4638	0.0138378	0.0867328	0.664306
LINC01670	8.145	1.48682	0.927136	0.0140305	0.0871427	0.666942
Z93022.1	10.0858	1.33959	0.783422	0.0140749	0.0871427	0.666942
ERI3-IT1	8.85073	1.41456	0.859717	0.0144106	0.0887791	0.67934
AC005914.1	4.22679	1.96258	1.69363	0.0145455	0.0894573	N/A
AC112512.1	15.1273	1.33988	0.778813	0.0145783	0.0895064	0.686011
AC016590.4	2.41368	2.34843	3.03698	0.0145853	N/A	N/A
AC018647.3	33.8076	0.930758	0.460385	0.0149439	0.0910789	0.697734
AC146507.3	14.5228	1.25897	0.724927	0.0150714	0.0914514	0.700393
Z99127.4	20.7215	1.00544	0.516545	0.0150948	0.0914514	0.700393
PYCARD-AS1	6.26008	1.46535	0.949263	0.0153417	0.0924608	0.707928
SNHG22	422.079	0.634829	0.28472	0.0154218	0.0926355	0.709137
AC087239.1	7.02883	1.48988	0.964905	0.0155045	0.0928107	0.710848
AC103853.2	6.41821	1.46813	0.978218	0.0155137	0.0928107	0.710848
BAIAP2-DT	500.625	0.602209	0.268113	0.0155926	0.0928856	0.711972
AC010207.1	15.1413	1.22533	0.695504	0.0156295	0.0929519	0.712414
AC093525.7	90.4398	0.7295	0.337581	0.0157618	0.0932769	0.715949
LINC02367	2.10297	0.83378	1.62288	0.0160856	N/A	N/A
AL451123.2	15.8743	1.24655	0.742095	0.0161086	0.0940932	0.722917
Z94721.3	8.05904	1.45889	0.950851	0.0161398	0.0941228	0.723076
AC008543.1	31.933	1.13959	0.63781	0.0162908	0.0948501	0.728595
AC239868.1	22.595	0.986147	0.509354	0.0164119	0.095401	0.732758
LINC01359	20.2692	0.994237	0.520774	0.0164588	0.0955196	0.733601
AC007432.1	3.13596	2.08545	2.67268	0.0169759	0.0978899	N/A
AL731559.1	21.7151	0.992175	0.521831	0.0174312	0.099368	0.763454
AC234772.2	4.57597	1.6505	1.27495	0.0174576	0.099368	0.763454
AL138756.1	60.1802	0.796126	0.387257	0.0175058	0.099368	0.763454
ENTPD1-AS1	343.733	0.626763	0.287509	0.0177911	0.1005	0.77194
ASB16-AS1	95.4176	0.694898	0.328338	0.0184698	0.103042	0.792194
LINC00943	3.26215	1.7296	1.49952	0.0185314	0.103226	N/A
VPS9D1-AS1	8.28387	1.64802	1.50169	0.0186177	0.103547	0.797229
BX255925.1	3.92871	1.77472	1.59065	0.0189982	0.104876	N/A
LAMTOR5-AS1	82.3005	0.782506	0.384768	0.0193369	0.106363	0.820962
AL008721.2	58.3781	0.815814	0.409598	0.0199959	0.10919	0.842456
AL049840.4	2.58755	1.56736	2.13726	0.0202212	N/A	N/A
AC087222.1	16.1244	1.06228	0.610252	0.0202255	0.110084	0.849394
AC092068.3	2.95851	1.6506	1.70662	0.0202514	0.110084	N/A
AC104964.3	51.4321	0.899936	0.473956	0.0206331	0.111643	0.863571
LINC02846	9.75371	1.14238	0.696353	0.0207139	0.111741	0.864159
AC233701.1	16.165	1.3661	0.927563	0.0207422	0.111741	0.864159
LINC00595	9.74237	1.43004	1.05492	0.0214922	0.114923	0.891147
AC004160.1	2.84593	1.71608	1.90201	0.0220618	0.116928	N/A
KC877982.1	3.6513	1.61514	2.45922	0.0224726	0.118582	N/A
AC026740.1	4.65987	1.41941	1.25247	0.0225091	0.1186	0.921627
AL138820.1	54.3096	0.83034	0.431881	0.0227295	0.119066	0.924864
SLC9A3-AS1	279.623	0.832025	0.435329	0.0230201	0.120064	0.932338
GAS5	1475.57	0.674723	0.331615	0.0231709	0.120676	0.936995
AC124312.3	1043.42	0.664999	0.325885	0.0232295	0.120807	0.937914
AC007920.2	11.5269	1.10462	0.677735	0.0234454	0.121579	0.945174
AL645608.2	123.496	0.738492	0.372432	0.0235056	0.121716	0.946143
AC004158.1	106.357	1.31596	0.944568	0.0239968	0.123547	0.959893
AC107464.1	39.8909	1.04114	0.622976	0.0240307	0.123547	0.959893
AC120498.10	3.45549	1.52998	1.64353	0.0241869	0.124169	N/A
SLC16A1-AS1	133.287	0.71379	0.359358	0.024309	0.124269	0.966585
LINC02649	44.9828	1.26142	0.86568	0.0244367	0.124719	0.96979
AC092384.3	26.1394	0.974623	0.554958	0.024479	0.124719	0.96979
AC004540.2	131.008	0.927435	0.517469	0.0245008	0.124719	0.96979
LINC02631	5.19977	1.43792	1.22588	0.0247793	0.125958	0.979329
LEMD1-AS1	2.4804	1.29937	1.96168	0.024863	N/A	N/A
AL121832.3	29.1755	0.949068	0.537044	0.0249856	0.12665	0.984508
AC027373.1	23.3276	0.919838	0.518367	0.0255179	0.128445	0.99797
AC244517.1	53.4759	0.840553	0.454189	0.0259567	0.130109	1
MSH2-OT1	5.00396	1.30022	1.00588	0.0263197	0.131745	1
AL645940.1	4.40134	1.34224	1.16521	0.0265441	0.1325	1
AC027601.6	91.712	0.949089	0.547587	0.0267252	0.13322	1
LINC01315	22.972	0.916958	0.528874	0.026801	0.133413	1
TMEM72-AS1	41.2756	0.826796	0.455871	0.027469	0.135368	1
AC104211.1	24.9721	0.873817	0.49174	0.0274963	0.135368	1
AC009501.3	11.576	1.14783	0.792894	0.027614	0.135587	1
LINC01535	25.9454	0.846199	0.470676	0.0279845	0.136847	1
AC022405.1	1.86614	0.606325	1.1122	0.0281821	N/A	N/A
AL133166.1	7.61668	1.27873	0.983096	0.0281954	0.137505	1
AC022211.2	18.4704	1.01785	0.630432	0.0287165	0.139384	1
ATP2A1-AS1	12.5714	1.03495	0.660168	0.0293242	0.141479	1
LINC02327	1.88867	0.584371	1.08035	0.0294661	N/A	N/A
U73166.1	78.8964	0.882489	0.506133	0.0296128	0.142601	1
MYLK-AS1	35.2029	0.79254	0.438849	0.0305066	0.145624	1
LINC01165	1.79855	0.589809	1.08566	0.0306227	N/A	N/A
AL356094.2	1.95703	0.881295	1.53609	0.0308306	N/A	N/A
AC107952.2	11.5238	1.1946	0.887195	0.0309431	0.146723	1
AC073529.1	13.6912	0.987937	0.623118	0.0312059	0.147297	1
AC010680.5	3.08564	1.33399	1.67158	0.0319189	0.150177	N/A
AC079089.1	20.5135	1.16462	0.859168	0.0321477	0.151057	1
AC009228.1	13.9558	0.977164	0.618941	0.0322839	0.151166	1
AC023830.3	26.0635	0.82257	0.475994	0.0325379	0.152097	1
AL136984.1	63.553	0.819497	0.470777	0.0329834	0.15378	1
ASAP1-IT2	7.80679	1.12656	0.832434	0.0332754	0.154741	1
AC123768.4	29.4256	1.01667	0.685238	0.0333845	0.154822	1
AC067773.1	32.591	1.13778	0.837683	0.0335953	0.155427	1
AC107308.1	1.77601	0.55852	1.04171	0.033834	N/A	N/A
AC074117.1	61.3125	0.646921	0.344641	0.0339155	0.156306	1
LINC01918	9.27526	1.05821	0.73992	0.0341383	0.157132	1
AC017116.2	36.2879	0.795073	0.457145	0.0345154	0.158061	1
AC008149.2	4.16362	1.25028	1.25938	0.0346235	0.158281	N/A
ZNF710-AS1	202.584	0.576406	0.300473	0.0350351	0.159427	1
AC105233.5	21.2984	1.11839	0.878111	0.0350934	0.159491	1
LINC00942	3.63241	1.23429	1.58005	0.0354792	0.160839	N/A
AC092428.1	14.311	1.08984	0.793555	0.0355279	0.160857	1
KDM2B-DT	12.927	0.964114	0.641079	0.0366708	0.163978	1
AC118344.1	39.0197	0.742916	0.424578	0.0367173	0.163978	1
AC010336.8	10.8094	1.01747	0.704359	0.0367371	0.163978	1
AC092652.1	1.88944	0.77133	1.31129	0.036881	N/A	N/A
AC124045.1	56.1516	0.655843	0.357398	0.0368957	0.164366	1
AL671710.1	11.0343	1.05722	0.764832	0.037309	0.165593	1
AC010834.3	3.74673	1.18775	1.25058	0.0374032	0.165807	N/A
AC012443.2	12.0684	1.04444	0.76639	0.0378563	0.167016	1
AC090946.1	14.4249	0.948975	0.629625	0.0378613	0.167016	1
AC015813.1	783.245	0.642284	0.348719	0.0380254	0.167059	1
AC100774.1	17.9903	0.87484	0.552666	0.0380377	0.167059	1
HCP5	7.58577	1.06543	0.818189	0.038465	0.168442	1
ZFHX2-AS1	100.839	0.58254	0.311216	0.0386142	0.168685	1
AC006974.1	1.91033	0.651747	1.08851	0.0390166	N/A	N/A
AC079841.2	3.24581	1.14157	1.22282	0.0395069	0.171094
AC025839.1	1.84098	0.721545	1.21493	0.0399681	N/A	N/A
LY6E-DT	1.95696	0.615043	1.03915	0.0401131	N/A	N/A
AL359513.1	7.58703	1.00946	0.759316	0.040596	0.1748	1
AC080038.2	39.6262	0.721356	0.418237	0.0408148	0.175533	1
AL355987.4	91.0179	0.893695	0.579985	0.0411557	0.176478	1
AC022188.1	2.2226	0.836248	1.26662	0.0415349	N/A	N/A
CSTF3-DT	4.49677	1.10914	1.12083	0.0424924	0.180728	1
AP004608.1	43.4198	0.944627	0.653381	0.0429029	0.181369	1
KIF25-AS1	7.16718	1.11181	1.00961	0.0436928	0.183805	1
AC004076.2	36.9878	0.764335	0.466034	0.0444169	0.185491	1
AC073263.2	2.97849	1.0177	1.43983	0.0445259	0.185731	N/A
AC138904.1	29.7063	1.06679	0.894927	0.0447694	0.186531	1
OIP5-AS1	2325.43	0.440569	0.230423	0.0449306	0.186786	1
AL035252.4	20.365	0.777849	0.485333	0.0450879	0.186842	1
SCARNA9	248.278	0.482838	0.259078	0.0454489	0.186984	1
AL353152.2	7.91478	0.99708	0.803145	0.0459354	0.18834	1
AP000553.1	5.0801	1.05053	1.15076	0.0462021	0.189219	1
LINC00052	4.25712	1.07464	1.20259	0.0473632	0.191364	N/A
AC068057.4	7.35771	1.07646	1.24468	0.047648	0.192299	1
AL450998.2	43.8544	0.745407	0.46075	0.048001	0.193291	1
AC022150.4	102.183	0.764182	0.479348	0.0485431	0.194388	1
MIR4307HG	1.80318	0.579593	0.997772	0.0486509	N/A	N/A
SOX21-AS1	95.1194	0.872097	0.600007	0.0489651	0.195426	1
BRWD1-IT1	3.3844	0.996342	1.22241	0.0490284	0.195463	N/A
SLX1A-SULT1A3	284.839	0.577222	0.328055	0.0491615	0.195777	1
SNHG6	374.362	0.608088	0.350984	0.0496603	0.196715	1
AC078816.1	8.78095	0.91948	0.697642	0.0497209	0.196715	1
AC007614.1	415.118	-4.54387	0.470079	1.4833e-23	5.3458e-20	3.88084e-19
MIR4435-2HG	275.295	-2.60511	0.284772	3.8641e-21	6.96311e-18	5.05495e-17
RMST	3132.91	-2.8002	0.335117	3.5448e-18	2.55509e-15	1.8549e-14
CYTOR	113.433	-3.35554	0.419802	1.04376e-16	4.70212e-14	3.41356e-13
AC092957.1	128.682	-3.92143	0.548666	4.52053e-14	1.25323e-11	9.09798e-11
STXBP5-AS1	64.6271	-3.41176	0.503787	1.05623e-12	2.11481e-10	1.53527e-09
LINC02593	129.203	-6.87193	1.10614	5.61642e-11	8.80069e-09	6.38896e-08
AC245297.4	114.927	-2.13791	0.353664	1.32438e-10	1.8358e-08	1.33272e-07
AP000894.2	53.4033	-5.68273	0.898771	1.47119e-10	1.96376e-08	1.42562e-07
AC006058.1	46.7543	-4.58021	0.763801	3.81506e-10	4.43531e-08	3.21986e-07
LINC01138	51.4245	-2.83367	0.492222	8.03245e-10	8.77241e-08	6.36843e-07
TENM3-AS1	60.3405	-3.4814	0.615518	8.97708e-10	9.5157e-08	6.90803e-07
AC106881.1	41.7483	-3.06404	0.567587	5.76744e-09	5.32971e-07	3.86916e-06
H19	389.656	-2.20461	0.412109	6.07721e-09	5.47556e-07	3.97505e-06
TRHDE-AS1	36.8587	-2.95117	0.580399	3.16582e-08	2.42758e-06	1.76233e-05
KCNIP4-IT1	64.1225	-2.50281	0.507906	5.64993e-08	4.15558e-06	3.01679e-05
NR2F2-AS1	67.926	-4.00597	0.856393	1.16817e-07	8.25508e-06	5.99287e-05
MIR22HG	120.261	-2.95391	0.649803	2.19666e-07	1.52068e-05	0.000110396
AC092376.2	26.6766	-3.91629	0.81154	2.2363e-07	1.52068e-05	0.000110396
DNM3OS	29.0721	-4.03275	0.886731	6.21417e-07	3.49935e-05	0.00025404
CARMN	35.1632	-5.47474	1.1662	7.03041e-07	3.79046e-05	0.000275173
AL035425.4	191.207	-3.1215	0.734919	7.04665e-07	3.79046e-05	0.000275173
LINC02609	254.277	-3.78776	0.936068	1.16077e-06	6.15206e-05	0.000446616
AC092958.1	25.7849	-2.85836	0.658743	1.39636e-06	7.29345e-05	0.000529476
LINC01088	209.408	-4.07255	1.04286	1.85941e-06	9.57331e-05	0.000694985
AL391422.4	40.66	-2.27773	0.538113	1.94886e-06	9.89251e-05	0.000718158
BAALC-AS1	75.6496	-2.79136	0.690111	2.32678e-06	0.000114873	0.000833934
LINC01091	387.299	-4.8498	1.29633	2.39687e-06	0.000116734	0.000847444
AL137003.1	24.1817	-3.26104	0.779896	2.63287e-06	0.000126518	0.000918474
SLC25A21-AS1	67.2651	-2.07143	0.498049	2.67463e-06	0.000126834	0.000920765
AL353746.1	76.7515	-3.6913	0.95098	3.18521e-06	0.000147173	0.00106842
PART1	23.5519	-7.50403	2.8227	5.92997e-06	0.000260629	0.00189207
KLF3-AS1	85.9312	-1.48375	0.361805	6.46927e-06	0.000280906	0.00203927
LINC00623	30.3072	-2.80021	0.739751	1.06563e-05	0.000436422	0.00316826
NFIA-AS2	51.3505	-3.13404	0.868684	1.1658e-05	0.000472083	0.00342714
FIRRE	61.0778	-2.06706	0.547592	1.20329e-05	0.000481851	0.00349805
KRTAP5-AS1	34.4459	-2.20249	0.598574	1.98213e-05	0.000736455	0.00534638
AC087521.2	255.984	-8.61157	2.63753	2.0359e-05	0.000743921	0.00540058
HCG11	45.1806	-2.78993	0.80975	2.58848e-05	0.000923652	0.00670536
AC007744.1	15.2716	-6.6793	2.75212	3.19746e-05	0.0011188	0.00812205
GLYCTK-AS1	24.4291	-4.31842	1.21538	3.31075e-05	0.0011473	0.00832897
DLGAP1-AS2	69.1105	-1.43936	0.392753	3.82879e-05	0.00127768	0.00927548
AC132217.1	18.6227	-3.87752	1.09982	4.0657e-05	0.00133207	0.00967032
RMRP	4626.28	-1.53461	0.42892	4.27742e-05	0.00136423	0.00990381
CYP1B1-AS1	16.6838	-3.37516	0.954894	4.61148e-05	0.00145788	0.0105836
AC027237.5	45.7299	-3.87281	1.24378	4.9328e-05	0.0015459	0.0112226
PCAT1	115.373	-4.29805	1.47583	5.24627e-05	0.00162996	0.0118329
PRNCR1	91.9393	-4.18056	1.43344	5.72128e-05	0.00174742	0.0126856
AC010980.2	22.9667	-5.57947	1.45117	5.84204e-05	0.0017693	0.0128445
AC007686.3	30.4384	-2.66061	0.817151	5.95909e-05	0.00177492	0.0128853
MIR100HG	515.387	-1.80475	0.536498	6.2657e-05	0.00185095	0.0134372
AC110048.2	30.4781	-3.54628	1.1389	7.11938e-05	0.00206921	0.0150217
AC109466.1	24.9684	-2.16414	0.650705	7.71378e-05	0.00220639	0.0160175
IGFBP7-AS1	26.4674	-4.21928	1.34571	8.28866e-05	0.00229787	0.0166817
LINC02735	20.2979	-6.92405	3.06024	8.4339e-05	0.00232029	0.0168444
AL162388.2	27.8377	-5.70063	1.63008	9.2505e-05	0.00250668	0.0181975
KCNQ1OT1	3170.69	-1.19253	0.338508	9.40823e-05	0.00253039	0.0183697
LINC01266	14.4072	-3.484	1.03687	9.81486e-05	0.00259754	0.0188571
LINC02223	31.1211	-4.35216	1.48827	0.000114685	0.00291075	0.0211309
AL731533.3	55.3843	-1.62532	0.50167	0.000134939	0.00333095	0.0241814
PTPRD-AS1	68.8346	-1.6861	0.527142	0.000143842	0.00350274	0.0254286
DLG5-AS1	54.087	-1.74308	0.549786	0.000150417	0.00359007	0.0260625
AP005131.6	103.838	-1.87754	0.610012	0.000154268	0.00365778	0.0265541
LINC01973	22.7398	-6.92321	3.2772	0.000159198	0.00375	0.0272236
LINC00488	19.5443	-6.71218	3.17927	0.000167458	0.00391346	0.0284102
AC097359.2	53.5628	-2.82639	1.01057	0.000170124	0.00391346	0.0284102
AC233296.1	52.5467	-1.96163	0.643892	0.000175005	0.0039919	0.0289796
LINC00957	28.7746	-1.78088	0.568905	0.000185825	0.00418571	0.0303866
LINC01798	29.0505	-5.70477	1.8235	0.000202646	0.00453624	0.0329314
AC007128.1	9.21393	-5.72242	2.73093	0.000220369	0.00487245	0.0353721
AL133482.1	32.4579	-5.6885	1.92489	0.000235676	0.00514772	0.0373705
AC011287.1	6.98601	-5.31535	2.55082	0.000244185	0.00530126	0.0384851
AC010478.1	33.0569	-5.69818	1.94921	0.000245647	0.00530126	0.0384851
LINC00900	31.2861	-3.44805	1.33924	0.00028876	0.00610829	0.0443438
AC007405.4	41.7717	-3.43196	1.37583	0.000290696	0.00610829	0.0443438
MIR503HG	7.17591	-5.32493	2.61504	0.000304903	0.00629811	0.0457219
AL353751.1	12.5657	-5.96648	3.00651	0.000312548	0.00640013	0.0464625
LINC01844	52.0233	-2.92139	1.15737	0.000315347	0.00642097	0.0466138
LINC01089	284.122	-0.946159	0.286449	0.000318691	0.00642789	0.0468433
LINC01354	38.1934	-4.05867	1.69715	0.000320616	0.00642789	0.0468631
AL121956.6	42.7804	-3.97164	1.67852	0.000324191	0.00642789	0.0469218
AL353747.3	6.84228	-5.1761	2.56106	0.000324605	0.00642789	0.0469218
VLDLR-AS1	79.1415	-1.71063	0.586308	0.000328267	0.00646488	0.0471904
AL513318.2	26.1209	-2.10264	0.74338	0.000330951	0.00648231	0.0473163
PGM5P4-AS1	18.824	-6.45318	3.36314	0.000334347	0.0064919	0.0473834
LINC01522	6.39888	-5.08375	2.52515	0.000342577	0.00660239	0.0481885
AUXG01000058.1	452.779	-1.06327	0.332311	0.000359309	0.00677985	0.0494781
ADGRA1-AS1	15.2902	-4.85468	1.52921	0.000369547	0.0069367	0.0506214
AC096576.6	7.465	-5.27224	2.661	0.000375744	0.00698031	0.0509369
AC130466.1	6.99641	-5.14875	2.6059	0.000390138	0.00721055	0.0526156
CRNDE	547.457	-1.72494	0.614291	0.000401564	0.00738386	0.0538789
AC022916.2	19.0973	-1.91343	0.67084	0.000439823	0.00792562	0.0578261
CA3-AS1	20.0336	-3.11639	1.20848	0.000447493	0.00798398	0.0582489
TGFB2-OT1	14.7119	-6.04811	3.27016	0.000458251	0.00802339	0.0585308
DUBR	319.316	-0.823926	0.252927	0.000470605	0.00811511	0.0591958
MIR4500HG	43.7574	-3.06872	1.31807	0.000485781	0.00829985	0.0605406
Z99496.2	113.426	-0.295148	0.808372	0.000489166	0.00831583	0.0606558
AL132801.2	15.5916	-6.06749	3.35921	0.000502347	0.00842074	0.061417
HOTAIRM1	8.6492	-5.41072	2.87017	0.000514854	0.00859043	0.0626533
EDIL3-DT	13.6892	-2.27194	0.826713	0.000560126	0.00917588	0.0669175
AC004593.1	8.46138	-5.27539	2.84779	0.000571499	0.00927785	0.0676584
AC121338.2	8.79181	-5.3149	2.89181	0.000589699	0.00944786	0.068894
ENTPD3-AS1	38.2803	-1.59487	0.573001	0.000589836	0.00944786	0.068894
AL049796.1	14.5814	-2.33528	0.871788	0.000594846	0.00945143	0.0689174
ARHGEF35-AS1	28.5026	-1.88878	0.713184	0.000641635	0.0100607	0.0733559
AL357093.2	223.307	-4.22636	3.26851	0.000646771	0.0100736	0.073446
SGMS1-AS1	159.743	-1.38161	0.489288	0.000651265	0.0100736	0.073446
AC008771.1	195.831	-1.0642	0.359419	0.000778437	0.0117496	0.0860175
TSC22D1-AS1	30.4675	-1.61866	0.601304	0.000779178	0.0117496	0.0860175
LINC01828	7.39209	-5.04781	2.89918	0.000857979	0.0126461	0.0925616
RBMS3-AS3	6.59032	-4.82148	2.74487	0.000859684	0.0126461	0.0925616
LINC01376	63.8673	-3.22852	1.75248	0.000871471	0.0127674	0.0934461
AP000919.2	17.9362	-4.81653	1.85622	0.00088825	0.0129605	0.0948565
LINC02798	24.4536	-1.73708	0.668347	0.000899492	0.0130192	0.0952794
AC008556.1	10.8202	-2.96372	1.1393	0.000915442	0.013197	0.0965778
AC087477.2	17.6435	-2.68566	1.14944	0.000937276	0.0133923	0.0979979
AC009093.1	11.6092	-3.47911	1.37578	0.000952617	0.0135167	0.0989045
ZNF503-AS2	18.8661	-1.81825	0.706602	0.000965663	0.013648	0.0998627
AL035425.2	14.0397	-3.14764	1.33046	0.000969631	0.0136506	0.0998783
LINC00963	395.135	-1.48005	0.565723	0.000980399	0.0137485	0.100591
LINC00920	9.16368	-3.26213	1.21939	0.00105751	0.0147153	0.107659
AC087457.1	10.7634	-4.25782	1.50018	0.00111086	0.0152807	0.112217
AC079848.2	11.9262	-2.40486	0.974804	0.00112265	0.0153841	0.112972
AC016705.2	47.403	-1.22159	0.444947	0.00118429	0.0160458	0.117815
AC004080.1	9.42418	-5.10461	3.33972	0.00123994	0.0166744	0.12242
AC023510.2	8.77934	-4.95689	3.24008	0.00128632	0.0171699	0.126048
AC087427.1	6.61722	-4.65298	2.91212	0.00130439	0.017347	0.127342
AC112220.2	43.0349	-1.54078	0.617512	0.00135846	0.0178682	0.131152
FGF13-AS1	8.59812	-4.89596	3.25622	0.00137015	0.0179152	0.131481
SLC2A1-AS1	75.6853	-1.98625	0.90714	0.00137615	0.0179152	0.131481
AP003486.1	166.902	-0.964842	0.340118	0.00139541	0.018028	0.132289
LINC00571	13.2301	-3.00748	1.36301	0.00140103	0.018028	0.132289
AC041005.1	7.95414	-4.801	3.17127	0.00140562	0.018028	0.132289
PPP1R26-AS1	38.2772	-1.94726	0.872358	0.0014291	0.0180804	0.132648
LINC02082	33.6587	-1.959	0.870659	0.00143479	0.0180804	0.132648
AC007743.1	10.8998	-3.26618	1.38851	0.00145371	0.018233	0.133758
AC010168.2	66.8205	-1.97845	0.908482	0.00145702	0.018233	0.133758
AC021504.1	127.691	-1.00081	0.357531	0.0014869	0.0184786	0.135549
TAT-AS1	7.0435	-4.63106	3.09144	0.00155754	0.0190931	0.140038
AL732509.1	17.5495	-1.87684	0.799481	0.00157153	0.0191993	0.140812
LINC01127	9.84861	-0.662788	1.28898	0.00157841	0.0192125	0.140898
EPB41L4A-DT	18.0406	-2.35543	1.11516	0.00158327	0.0192125	0.140898
AL353576.1	17.0518	-2.14029	0.950763	0.00159719	0.0193164	0.141655
KCNJ2-AS1	23.3727	-2.09696	0.968358	0.00163502	0.0197078	0.144521
AC091646.1	9.3377	-0.608154	1.17476	0.00186944	0.0222359	0.163038
LINC01414	13.1335	-4.31572	1.88198	0.00188905	0.0223218	0.163657
ATP2B1-AS1	72.6302	-1.11473	0.42339	0.00190629	0.0224519	0.164606
STPG2-AS1	37.7427	-2.35425	1.28411	0.0019295	0.022635	0.165938
LINC02539	5.11784	-4.17524	2.80912	0.0019344	0.022635	0.165938
CASC9	28.5806	-1.9082	0.896383	0.00200272	0.0233533	0.171193
AC079174.2	21.0246	-1.54977	0.645164	0.00200875	0.0233533	0.171193
AC093765.4	4.38041	-4.06679	2.69831	0.00201938	0.0234015	0.17154
UMODL1-AS1	10.3106	-0.521912	1.03381	0.00209145	0.0240818	0.176516
AL137847.1	36.6187	-2.02633	1.01687	0.00210741	0.0241883	0.177292
LINC01239	42.4316	-2.88193	2.21825	0.00216653	0.0246315	0.180524
AL021395.1	9.26643	-3.14837	1.40345	0.00224094	0.0253177	0.185542
FOXCUT	4.35532	-4.00457	2.75099	0.00225344	0.0253794	0.185988
C20orf197	6.99742	-4.33741	3.42171	0.00227908	0.0255881	0.187513
AC074024.1	19.0559	-1.84722	0.857711	0.00236282	0.0260666	0.19157
LINC00346	16.2938	-1.77567	0.79691	0.00237232	0.0260666	0.19157
AC108134.4	9.57781	-0.522578	1.03309	0.00244378	0.0266891	0.19613
AC025171.2	39.4982	-2.68247	2.00189	0.00248043	0.0270074	0.198462
FZD10-AS1	61.4579	-1.61191	0.750827	0.00262316	0.028305	0.207974
AC139100.1	12.1142	-3.20526	1.6883	0.00263502	0.0283481	0.208283
AL513166.1	31.6267	-1.2605	0.516186	0.00265434	0.0283864	0.20855
LINC01765	10.6901	-0.442635	0.93401	0.00268106	0.0285031	0.209392
MIR4458HG	53.9356	-1.09333	0.431691	0.00271214	0.0286644	0.211189
LUCAT1	8.04323	-2.92967	1.30752	0.00277919	0.0292017	0.215129
EBLN3P	923.953	-0.702155	0.254259	0.0029311	0.0305814	0.225554
SERTAD4-AS1	4.28277	-3.75863	2.84779	0.00294637	0.0305814	0.225904
AL031058.1	4.35335	-3.76486	2.87113	0.00295292	0.0305814	0.225904
AC103746.1	5.9751	-0.860193	1.85243	0.0031641	0.0323961	0.239261
MIR137HG	147.837	-0.961429	0.376099	0.00318789	0.0324553	0.239675
FAM155A-IT1	15.4177	-1.64166	0.752835	0.00321978	0.0326876	0.241379
AP002008.4	52.8407	-0.161002	0.740311	0.00326194	0.0330226	0.243841
AL445649.1	14.0128	-1.96548	0.986162	0.0033023	0.0333375	0.246154
LINC00310	88.3523	-2.30172	2.02212	0.00335909	0.0338161	0.249677
NEAT1	10278.8	-1.25449	0.546527	0.00338288	0.0338664	0.250024
AC013724.1	5.05203	-3.71365	3.29146	0.00341016	0.0339509	0.250624
AC127070.2	28.6549	-1.45698	0.669377	0.00342832	0.0340376	0.251253
AC023301.1	5.69877	-0.892568	1.96989	0.00353348	0.0349853	0.258236
BX284668.5	10.9586	-2.6464	1.47123	0.00357705	0.0352935	0.260487
LINC01197	7.46644	-3.59277	1.57532	0.00371605	0.0362096	0.267863
DCTN1-AS1	7.0568	-3.50876	1.51083	0.00371639	0.0362096	0.267863
AC006058.3	3.77536	-3.47673	2.83368	0.00371741	0.0362096	N/A
AC048341.1	264.751	-0.675746	0.250825	0.00378959	0.0368132	0.272389
AL355297.3	14.1042	-1.59048	0.74732	0.00387322	0.0373237	0.276124
AC105052.5	29.5711	-2.14896	1.47753	0.00390922	0.0375702	0.277934
AC008659.1	3.73384	-3.43221	2.88511	0.00393423	0.03771	N/A
ADD3-AS1	12.4386	-1.79238	0.886202	0.00395619	0.0378199	0.28051
AC007695.1	16.0759	-2.76122	2.15667	0.00397049	0.0378562	0.280763
VSTM2A-OT1	8.69366	-2.47507	1.31334	0.00416746	0.0390566	0.289553
AL499602.1	25.0445	-2.1627	1.51377	0.00419049	0.0391258	0.290049
RPARP-AS1	116.481	-0.810531	0.315798	0.00423522	0.0394412	0.292372
LINC01508	17.0981	-1.64217	0.829059	0.00427077	0.0396697	0.29405
AL031666.1	14.692	-2.91601	2.47076	0.00432119	0.0400196	0.296611
AL161757.4	10.6031	-0.358397	0.852518	0.00433064	0.0400196	0.296611
DIO3OS	70.3383	-1.32542	0.624611	0.00437257	0.0403037	0.298701
MBNL1-AS1	44.4808	-1.06557	0.452831	0.00450753	0.040946	0.30413
TSPOAP1-AS1	33.4837	-1.20927	0.538681	0.00450805	0.040946	0.30413
AL031658.1	9.71783	-2.16352	1.18312	0.00450815	0.040946	0.30413
AC010247.2	8.49792	-3.50031	1.77773	0.0045154	0.040946	0.30413
AC004812.2	45.3751	-1.17549	0.519735	0.00456907	0.0412705	0.306522
OTX2-AS1	18.3065	-2.50594	2.97566	0.00458473	0.0413084	0.306786
SUCLG2-AS1	58.5238	-1.70596	0.985917	0.00461264	0.0413531	0.307082
PCF11-AS1	30.4506	-1.31881	0.614217	0.00463543	0.0414543	0.307817
AC023300.2	10.0489	-0.360477	0.853922	0.00470778	0.0418934	0.311042
AL157373.2	16.5603	-2.59669	2.57177	0.00473202	0.0420055	0.311856
NRAV	227.64	-1.38796	0.698128	0.00491135	0.0432775	0.321247
AC104083.1	30.9734	-1.22714	0.557962	0.00492433	0.043286	0.321293
LINC02731	20.9314	-1.90051	1.20605	0.00500554	0.0438929	0.325775
LINC00472	876.656	-1.43145	0.741596	0.00501973	0.0438971	0.325775
RNF213-AS1	147.271	-0.827626	0.332808	0.00503038	0.0438971	0.325775
AC123595.3	11.1256	-3.59348	2.29437	0.00508377	0.0441716	0.327759
LINC02777	5.57648	-0.65558	1.23279	0.00513208	0.044355	0.329103
MIR29B2CHG	285.535	-1.17939	0.545392	0.00519772	0.0448148	0.332497
AP005131.7	13.51	-2.01657	1.25543	0.00530034	0.0455905	0.338235
LINC01184	311.974	-0.749381	0.297263	0.0053137	0.0455966	0.338262
AC104072.1	12.0817	-1.69865	0.893096	0.00534962	0.0457958	0.339722
BHLHE40-AS1	9.62229	-2.35293	1.46746	0.00549864	0.0467384	0.346661
AC019197.1	12.7524	-3.50002	2.8533	0.00554957	0.0470604	0.349031
SNHG8	240.543	-0.970538	0.418103	0.00560723	0.0474377	0.351812
ID2-AS1	40.2909	-1.33095	0.661082	0.00563696	0.0474664	0.351989
LINC00271	66.411	-1.70105	1.08973	0.00565502	0.0475074	0.352276
AC010655.4	6.42918	-0.496306	0.988779	0.00566929	0.0475165	0.352326
AC079035.1	9.20928	-0.355773	0.849433	0.0056879	0.047562	0.352645
CXXC4-AS1	11.3136	-1.9054	1.09893	0.00570873	0.0476256	0.3531
AL049838.1	52.675	-0.922887	0.390909	0.00594824	0.0491684	0.365323
LINC02055	9.52512	-2.28396	1.48448	0.00596609	0.0492031	0.365561
AC007036.3	4.85027	-0.684064	1.27994	0.00606711	0.0498738	0.370883
EVX1-AS	3.67618	-2.77906	4.25463	0.00607508	0.0498738	N/A
AC005908.3	37.8606	-1.61467	0.964629	0.00610031	0.0498912	0.371456
LINC00205	1117.03	-0.740149	0.298624	0.00610489	0.0498912	0.371456
AC013564.1	3.36729	-2.80168	3.34764	0.00617988	0.050276	N/A
AC130456.1	3.34559	-2.80807	3.42582	0.00619818	0.0503114	N/A
AC010255.1	13.2481	-0.699611	1.35634	0.00627042	0.0506676	0.37972
HTR5A-AS1	3.46235	-2.72412	3.62126	0.00635877	0.0509178	N/A
LINC01260	3.30489	-2.76655	3.59269	0.0063596	0.0509178	N/A
LINC00653	28.1074	-1.14664	0.530661	0.00637179	0.0509178	0.38324
LINC01013	3.32721	-2.70794	3.56814	0.00649712	0.0515975	N/A
FAM74A1	8.55347	-0.355231	0.84847	0.00649979	0.0515975	0.389149
CCAT2	11.9955	-0.898282	2.03413	0.00653733	0.0517814	0.39048
LINC00706	5.97245	-0.501981	0.993174	0.00656679	0.0517871	0.39048
LINC00504	18.0065	-1.75645	5.05955	0.00670296	0.0527456	0.397673
ZNF295-AS1	14.6053	-2.12382	3.31988	0.00678306	0.0532596	0.401515
AC113349.1	8.35863	-0.353538	0.846925	0.00684279	0.0536013	0.403923
AC012414.4	8.3752	-1.78661	0.981434	0.00685903	0.0536013	0.403923
AL136169.1	45.1769	-0.957096	0.42022	0.0068833	0.0536013	0.403923
IFNG-AS1	7.61305	-0.382136	0.870215	0.00690094	0.0536013	0.403923
EWSAT1	8.54643	-3.16987	2.1025	0.00697204	0.054037	0.407174
LINC02732	3.95909	-0.956266	2.02164	0.00701092	0.0542218	N/A
AL133320.2	6.73595	-0.423153	0.907258	0.00704775	0.054282	0.409829
C15orf56	4.70385	-0.660065	1.22501	0.00704882	0.054282	0.409829
AC132872.5	33.7838	-1.36852	0.735152	0.00728244	0.0557606	0.421538
LINC00880	135.862	-0.264501	0.786534	0.0073059	0.0557848	0.421962
LINC02166	4.16147	-0.780803	1.47266	0.00733848	0.0559152	N/A
LINC02477	4.02688	-0.84484	1.63762	0.0073667	0.0560118	N/A
HULC	70.8758	-1.01764	0.466258	0.00738327	0.0560196	0.425492
NORAD	7375.87	-0.553585	0.219091	0.00756601	0.0572855	0.435065
SPRY4-AS1	17.8332	-1.45276	0.81284	0.00766126	0.0578537	0.439295
AL031283.1	10.8387	-2.15664	1.89839	0.00767316	0.0578537	0.439295
AC092376.3	6.57707	-2.33226	1.42143	0.00783154	0.0588782	0.447383
AL355304.1	6.35519	-2.36462	1.44148	0.00805735	0.0603715	0.459281
AC138150.2	7.53337	-3.09036	2.01925	0.00814874	0.0609296	0.46348
KHDRBS2-OT	15.0745	-1.40545	0.76213	0.00822759	0.061139	0.46489
LINC01132	20.8359	-1.74347	2.51446	0.00824461	0.061139	0.46489
ELN-AS1	17.1185	-0.410344	0.89707	0.00832793	0.0616301	0.468578
AC006112.1	6.71977	-2.36931	1.55783	0.00839487	0.0618038	0.469763
PCAT4	7.74416	-0.340524	0.836178	0.00840285	0.0618038	0.469763
AC140725.1	9.7182	-1.71742	1.05239	0.00860343	0.0630219	0.47893
AC009271.1	9.90484	-1.7602	1.20216	0.0092524	0.0673008	0.511159
ERICH6-AS1	79.5868	-1.55241	1.22258	0.0092985	0.0673008	0.511159
AC067750.1	58.0593	-0.89804	0.410272	0.00934847	0.0675188	0.512767
LINC01980	9.95036	-2.05276	1.97433	0.00942073	0.0677563	0.514289
AC040174.1	7.44721	-2.93442	2.18621	0.00947046	0.0677563	0.514289
AL158167.1	14.1419	-0.455087	0.942608	0.00949416	0.0677563	0.514289
AC010210.1	40.3727	-0.925823	0.426099	0.00951516	0.067772	0.514362
AL731533.2	7.44211	-1.79291	1.1208	0.00959676	0.0681493	0.516948
AC002456.1	20.3719	-1.48813	0.969235	0.00961567	0.0681493	0.516948
AC034229.3	4.88822	-0.479491	0.961395	0.00965479	0.0681549	0.516948
AC007938.3	48.3852	-0.888101	0.406483	0.00991179	0.0693633	0.527091
LINC00858	8.41746	-2.14266	2.07951	0.0100154	0.0698169	0.530442
AL136964.1	12.7925	-1.75457	1.69787	0.0100603	0.0698807	0.530831
AC066612.1	5.53705	-2.87755	1.71609	0.0100633	0.0698807	0.530831
MIR646HG	26.8857	-1.2427	2.55696	0.0101287	0.0701996	0.533206
LINC00324	8.75337	-1.82737	1.40101	0.0105826	0.0727249	0.552096
AC017100.1	30.9433	-1.30816	0.780263	0.0106031	0.0727249	0.552096
AC104819.3	5.53695	-0.403947	0.885815	0.0107231	0.0733322	0.556658
AP001172.1	9.32009	-1.89154	2.00348	0.0107922	0.0736355	0.558864
AL731702.1	35.7028	-1.50937	1.23506	0.0110247	0.0748268	0.567808
AC073593.2	5.82795	-2.17091	1.43128	0.0111194	0.0751865	0.570441
AC104126.1	6.60808	-0.336744	0.832053	0.011266	0.0757166	0.574174
AC005224.3	16.1217	-1.55917	1.23255	0.0113156	0.0757166	0.574174
AC027228.2	11.0759	-1.65662	1.25397	0.0113239	0.0757166	0.574174
AC092802.2	13.0226	-0.454458	0.938808	0.0113912	0.0760257	0.57647
SH3RF3-AS1	10.4106	-1.76994	1.72711	0.0114236	0.0761013	0.576997
LINC00467	155.887	-0.988773	0.497139	0.0114911	0.0764093	0.579284
AP000873.2	89.8743	-0.756033	0.339769	0.0115308	0.076532	0.580167
LINC02814	8.65392	-0.931351	2.04157	0.0115968	0.0768288	0.582369
IQCH-AS1	26.8783	-1.15326	0.629684	0.0116948	0.0773359	0.586166
SNHG11	157.791	-0.707844	0.313787	0.0117589	0.0776171	0.58825
AC009159.3	6.81091	-1.86546	1.33519	0.0118265	0.0779209	0.590505
AC245297.2	6.54077	-1.84583	1.30657	0.0119045	0.0780133	0.591063
AC020978.5	4.477	-0.475474	0.952893	0.0119055	0.0780133	0.591063
MIR7-3HG	40.0863	-1.26502	0.764479	0.0120038	0.0785149	0.594817
AC133644.3	40.8184	-0.896618	0.428356	0.0120403	0.0786106	0.595495
LINC01513	6.29534	-0.336106	0.831215	0.0121649	0.0789319	0.599394
AC007448.5	5.76384	-2.6318	1.86688	0.0122272	0.0791147	0.601332
AC016027.1	2.70161	-0.890829	1.6438	0.0122428	N/A	N/A
SRD5A3-AS1	2.64943	-0.964595	1.81873	0.012304	N/A	N/A
AL121821.2	22.7383	-1.18479	0.668169	0.0124419	0.0802155	0.609596
AC105383.1	31.2974	-1.29785	0.815922	0.0124983	0.0802922	0.610077
LINC01094	5.56337	-2.04758	1.40873	0.0126679	0.0812366	0.617202
AC005498.2	2.86383	-0.767611	1.37823	0.0127055	0.0813335	N/A
AL360270.3	6.58235	-2.00077	1.70763	0.0127281	0.0813335	0.618985
AP002852.1	10.3612	-0.558399	1.06438	0.0128922	0.082236	0.6258
FAM13A-AS1	121.826	-0.688258	0.308124	0.0129646	0.0825521	0.628151
PRR29-AS1	3.46351	-0.61007	1.112	0.0131512	0.0835925	N/A
SRGAP3-AS2	5.9989	-0.335885	0.830595	0.0132209	0.0838873	0.639382
AC090018.2	3.14896	-0.673254	1.20326	0.0134573	0.0852372	N/A
AC008875.3	11.7752	-1.52317	1.18889	0.0134844	0.0852594	0.650926
RASSF8-AS1	187.455	-0.897338	0.447436	0.0136536	0.0861781	0.65788
NRAD1	18.4687	-0.482323	0.961472	0.01374	0.0865714	0.660823
AC008875.2	2.83971	-0.777846	1.3764	0.0137866	0.0866651	N/A
LGALSL-DT	11.731	-1.35382	0.852682	0.0139139	0.0870559	0.666653
AC005224.2	6.6499	-2.38173	2.73227	0.0139376	0.0870559	0.666653
AC093677.2	6.22937	-1.74297	1.27663	0.0140334	0.0871427	0.666942
AC005162.2	12.4738	-1.45418	1.08972	0.0140389	0.0871427	0.666942
AC010624.3	5.32224	-2.49953	1.85935	0.0140558	0.0871427	0.666942
AL158168.1	5.79877	-0.333412	0.828512	0.0140966	0.0871427	0.666942
AC025449.2	6.21768	-1.76205	1.29715	0.0141355	0.0872336	0.667576
TMEM44-AS1	53.8256	-0.801216	0.383154	0.0146057	0.089522	0.686066
CDKN2B-AS1	31.1172	-0.50846	0.987667	0.0147381	0.0901804	0.691046
AP000428.2	16.3543	-1.08263	1.96805	0.0148662	0.0908099	0.695804
AC090617.10	20.2591	-1.40601	1.28617	0.0149608	0.0910789	0.697734
AC009902.3	7.33066	-1.6145	1.2723	0.0150981	0.0914514	0.700393
SCAMP1-AS1	209.048	-1.19762	0.780261	0.015246	0.0920778	0.70506
AL137139.2	156.31	-0.762752	0.363783	0.0152526	0.0920778	0.70506
LINC01602	4.92695	-0.366123	0.851637	0.0154221	0.0926355	0.709137
AL138955.1	3.38925	-0.513478	0.988089	0.0155285	0.0928107	N/A
OTUD6B-AS1	355.073	-0.627589	0.285044	0.0155627	0.0928607	0.711846
AC123912.4	3.90081	-0.459247	0.931265	0.0156907	0.0931183	N/A
VIM-AS1	21.4833	-1.23388	0.80675	0.0157092	0.0931183	0.714799
AL391840.3	89.4549	-1.14541	0.716342	0.0158397	0.0935839	0.718238
AC135048.1	16.7537	-1.3075	0.928086	0.0159425	0.0937218	0.7202
AC090204.1	98.1369	-0.79011	0.385308	0.0159467	0.0937218	0.7202
LINC01821	3.46197	-0.483559	0.956002	0.0159538	0.0937218	N/A
AL121929.3	12.8361	-1.25544	0.785825	0.0159863	0.0937218	0.7202
AC099521.2	13.6374	-1.16692	0.682671	0.015993	0.0937218	0.7202
AC004816.1	35.7543	-0.911996	0.468815	0.0160349	0.0938147	0.720846
AL844892.2	2.53501	-0.736254	1.28701	0.0160841	N/A	N/A
AC122719.3	10.9353	-0.890209	1.6121	0.0165437	0.0958575	0.736127
LPP-AS2	19.4871	-1.06457	0.601937	0.0167206	0.0967273	0.742737
AL356488.3	17.0471	-1.15036	0.697329	0.01684	0.0972615	0.746771
ZBED5-AS1	116.725	-1.24844	0.964179	0.0171316	0.0985447	0.757621
CPEB2-DT	4.93728	-2.34059	1.92895	0.0171473	0.0985447	0.757621
AC079154.1	8.13047	-1.39844	0.978009	0.0171715	0.0985447	0.757621
AP003307.2	5.30305	-2.21337	2.13226	0.0172127	0.098624	0.758159
AC233266.2	4.59469	-2.29506	1.87085	0.0174257	0.099368	0.763454
AL354740.1	10.8297	-1.23387	0.777495	0.0174575	0.099368	0.763454
AC018716.2	2.79782	-0.616485	1.1045	0.0174892	N/A	N/A
AC002460.2	7.51075	-1.55573	1.70319	0.017508	0.099368	0.763454
AC079385.2	8.54563	-1.39715	1.02608	0.0175682	0.099553	0.764805
ADAMTS9-AS1	5.12098	-0.32771	0.823245	0.0176891	0.100081	0.768791
AC084757.3	17.5523	-1.28172	0.955992	0.0178794	0.100841	0.774488
AC242426.2	4.57134	-0.355105	0.842268	0.0179244	0.100937	0.775152
AC244090.1	23.6708	-1.17748	0.782215	0.0180048	0.101232	0.777347
LINC02447	11.8029	-1.37315	1.23791	0.0180799	0.101495	0.779301
LINC00278	2.91359	-0.575843	1.05165	0.0181597	0.101785	N/A
AC009022.1	186.546	-0.637672	0.299548	0.018282	0.102311	0.786716
BBOX1-AS1	6.87038	-0.820781	1.5452	0.0184525	0.103042	0.792194
AC092535.5	3.21021	-0.500233	0.967119	0.0188468	0.104659	N/A
LHX1-DT	7.92383	-1.33344	1.97564	0.0189107	0.104832	0.808215
CCND2-AS1	21.6648	-1.15943	0.772819	0.018936	0.104832	0.808215
BX284668.2	17.0002	-1.30273	1.07113	0.0190021	0.104876	0.809716
AP001178.3	11.2275	-1.25566	1.76429	0.0190835	0.105164	0.811861
RBM26-AS1	69.6096	-0.7854	0.397842	0.0193602	0.106363	0.820962
PINK1-AS	122.479	-0.609701	0.286807	0.0195913	0.107469	0.829417
AC017083.1	6.5693	-1.46792	1.18784	0.0196518	0.107637	0.830636
AC012178.1	6.43195	-0.898818	1.71034	0.0196866	0.107664	0.830764
AL096794.1	5.89877	-1.52954	1.36196	0.0201931	0.110084	0.849394
AL049795.1	23.6916	-1.12962	0.756861	0.0204281	0.110878	0.856528
SPINT1-AS1	3.41787	-0.44135	0.9093	0.0205128	0.11117	N/A
KDM7A-DT	25.2167	-1.01984	0.608334	0.0206621	0.111643	0.863571
AL591167.1	2.46248	-0.601975	1.07577	0.0209165	N/A	N/A
BX088651.4	27.0871	-0.918765	0.509766	0.0210471	0.113215	0.875468
AL022313.4	16.291	-0.654678	1.1566	0.0211783	0.11375	0.879525
AC099670.3	2.69902	-0.556982	1.02221	0.0212364	N/A	N/A
AL773573.1	2.92031	-0.510325	0.972947	0.021362	0.114567	N/A
AC017067.1	4.15591	-0.351495	0.837988	0.0214584	0.114912	N/A
AL356019.2	45.7868	-0.892676	0.497906	0.0216268	0.115471	0.89531
AL590004.3	9.73756	-1.32777	1.33835	0.0217255	0.115826	0.897974
AC005332.6	687.283	-0.499328	0.231875	0.0219191	0.116686	0.904548
LINC01630	19.3203	-1.21874	1.07888	0.0220107	0.116928	0.906393
CERNA1	12.6631	-1.19009	0.854589	0.0220331	0.116928	0.906393
AC025181.2	35.1293	-0.840817	0.451984	0.0221648	0.117301	0.910379
BX005019.1	9.9425	-1.2969	1.33604	0.0222862	0.11777	0.913931
LINC02554	2.49431	-0.537474	1.0009	0.0224203	N/A	N/A
AC008870.2	8.13391	-1.3012	1.6055	0.0226082	0.118949	0.924239
ZBED3-AS1	247.509	-0.560151	0.266939	0.0226811	0.119066	0.924864
AL035701.1	5.07746	-1.60526	1.67744	0.022711	0.119066	0.924864
AL359317.1	4.5118	-0.315218	0.813508	0.022805	0.119288	0.926494
LINC01275	2.81425	-0.492943	0.954111	0.0228522	N/A	N/A
AC108479.3	11.8945	-1.11762	0.728036	0.0228855	0.119535	0.928324
AL121956.4	4.23025	-0.326885	0.820736	0.0234186	0.121579	N/A
LRRC8C-DT	42.8436	-1.16046	1.07028	0.023802	0.122953	0.955566
MIR217HG	4.41883	-1.76392	2.2933	0.0238128	0.122953	0.955566
AC010198.2	7.32954	-1.31177	1.123	0.0239889	0.123547	0.959893
AC104009.1	14.8208	-1.09845	1.48317	0.0242205	0.124169	0.966001
PPP3CB-AS1	14.6126	-1.07927	0.713716	0.0242961	0.124269	0.966585
Z69733.1	17.0132	-1.02165	0.647832	0.0249652	0.12665	0.984508
AC021733.4	5.199	-1.43392	1.64097	0.0250406	0.126751	0.985195
AC090629.1	6.34876	-1.32258	1.13501	0.0251479	0.127115	0.98793
LINC01128	238.607	-0.714872	0.374046	0.0254094	0.128257	0.996706
AC008494.3	2.47772	-0.521364	0.977382	0.0254984	N/A	N/A
LCAL1	4.34371	-1.72624	2.13972	0.0255171	0.128445	0.99797
AL357522.1	5.76926	-1.26703	1.82997	0.0256139	0.128748	1
AL136985.3	8.77641	-0.393383	0.871947	0.0259005	0.130008	1
LINC02701	2.80689	-0.456018	0.915833	0.0263843	N/A	N/A
HMGN3-AS1	28.8588	-0.8955	0.528832	0.0264071	0.131999	1
FENDRR	2.45755	-0.515685	0.969477	0.0267199	N/A	N/A
LINC02605	12.3189	-0.39107	0.866294	0.0270742	0.134577	1
AC012101.2	11.4302	-1.16831	0.988537	0.0271095	0.134577	1
PWRN1	20.6644	-1.06975	0.770003	0.0271996	0.134737	1
DIRC3-AS1	18.06	-0.782139	1.2786	0.0272165	0.134737	1
AC016747.1	114.548	-0.885523	0.535347	0.0274111	0.135368	1
MALINC1	12.4781	-1.06895	0.731662	0.0274371	0.135368	1
AC068672.2	8.45778	-0.57686	1.04955	0.0275319	0.135368	1
FOXN3-AS1	19.6363	-1.10259	1.20078	0.0276766	0.135709	1
AL356608.3	3.62635	-0.337204	0.825778	0.0279502	0.136847	N/A
LINC02730	6.03434	-0.615401	1.1119	0.0281386	0.137414	1
AC012213.4	2.53484	-0.445269	0.906219	0.0282839	N/A	N/A
HIF1A-AS3	12.3071	-1.06801	1.36271	0.0283527	0.138085	1
AC025284.1	2.07423	-0.558994	1.00891	0.0284407	N/A	N/A
LINC02302	16.6149	-1.10987	0.929077	0.0284451	0.138349	1
AC009831.1	10.7266	-0.928249	1.40975	0.0287353	0.139384	1
PWRN4	7.95821	-0.781197	1.31014	0.0288734	0.139865	1
MED14OS	4.51184	-1.25736	2.14469	0.0289435	0.140017	1
AC119673.3	13.7388	-1.04783	1.31793	0.0292795	0.141452	1
LINC00345	2.31113	-0.512571	0.962173	0.0294156	N/A	N/A
AC092954.1	2.49234	-0.466078	0.921254	0.0295863	N/A	N/A
AC068279.2	4.77689	-1.35363	1.62099	0.029636	0.142601	1
AC231759.2	19.8986	-0.998724	0.676129	0.0298779	0.143573	1
AC099568.2	20.7358	-0.931235	0.585075	0.0299282	0.143624	1
LINC01616	4.44214	-1.13916	2.04549	0.0299887	0.143722	1
DPP10-AS1	12.131	-1.09271	0.852577	0.0301432	0.144271	1
EXOC3-AS1	59.3861	-0.691669	0.372537	0.0302437	0.14456	1
AP002992.1	2.22971	-0.518569	0.966125	0.0304242	N/A	N/A
FO393415.1	1.97344	-0.550778	0.997719	0.0305989	N/A	N/A
MIR193BHG	23.4202	-1.00862	0.725564	0.0307477	0.146531	1
AC244453.2	3.6954	-1.59596	2.04646	0.030778	0.146531	N/A
POC1B-AS1	54.3331	-0.703966	0.382575	0.0308819	0.146723	1
LINC01594	3.4315	-0.332751	0.821872	0.0309348	0.146723	N/A
AF131215.7	4.29808	-1.20549	2.01251	0.0309811	0.146723	1
AC010261.2	3.78739	-0.303801	0.804368	0.0311208	0.147191	N/A
LHFPL3-AS2	3.99829	-1.44247	2.13932	0.0312249	0.147297	N/A
AL157396.1	223.333	-1.03884	0.96909	0.0317474	0.149566	1
AC004052.1	5.44387	-0.224264	0.763696	0.0322104	0.151154	1
AC005487.1	14.8352	-0.466471	0.924505	0.0322968	0.151166	1
AC016044.1	1.99379	-0.530521	0.974535	0.032604	N/A	N/A
AC007114.1	16.6396	-1.06259	0.941737	0.0326184	0.152275	1
AC099535.2	2.43917	-0.44427	0.899951	0.0328791	N/A	N/A
AC026704.1	3.33825	-0.324999	0.816389	0.0331491	0.154353	N/A
AC015712.2	1.99281	-0.512382	0.957683	0.0333156	N/A	N/A
SNHG20	101.309	-0.587888	0.307723	0.0333276	0.154785	1
TTTY14	240.659	-0.66123	0.360248	0.0334217	0.154822	1
AJ009632.2	3.98466	-1.23359	2.00452	0.0336474	0.155468	N/A
LINC02289	9.3927	-1.06767	1.20558	0.033836	0.156139	1
AP001453.3	4.68951	-0.720413	1.24674	0.0342505	0.157448	1
CASC2	252.628	-0.998652	0.839182	0.0343136	0.157537	1
AL138716.1	5.12163	-0.65357	1.14671	0.0345057	0.158061	1
Z95115.1	127.215	-0.716971	0.407879	0.0346628	0.158281	1
LINC02032	2.04598	-0.477568	0.926399	0.0346792	N/A	N/A
AL135905.1	11.428	-1.07154	1.03387	0.0346954	0.158281	1
AC010201.2	29.6581	-0.827494	0.507203	0.0349985	0.159427	1
AC090921.1	3.029	-0.341816	0.826083	0.0351535	0.159563	N/A
WWTR1-AS1	2.451	-0.419128	0.87852	0.0355883	N/A	N/A
AL161665.2	5.5589	-1.0813	1.39378	0.0357698	0.16175	1
ZBTB11-AS1	36.537	-0.818194	0.50924	0.0360826	0.162959	1
TRAM2-AS1	102.556	-0.669523	0.373607	0.0361951	0.163208	1
LINC02030	2.98237	-0.338965	0.82394	0.0362282	0.163208	N/A
LINC02154	2.39255	-0.418497	0.877718	0.036263	N/A	N/A
AP000317.1	2.39255	-0.418497	0.877718	0.036263	N/A	N/A
AC108477.1	5.10081	-0.21972	0.761382	0.0363596	0.163596	1
AL137009.2	17.6111	-0.110251	0.725488	0.0364582	0.163709	1
LINC01852	7.34253	-1.09273	1.12453	0.0364757	0.163709	1
AC073283.2	6.00762	-0.672139	1.14661	0.0366703	0.163978	1
RAPGEF4-AS1	3.55233	-1.29455	1.83359	0.0367632	0.163978	N/A
LINC01106	17.9273	-0.879408	0.571848	0.0370258	0.164742	1
SLC25A5-AS1	24.5841	-0.865745	0.563023	0.0372209	0.165406	1
AC012531.1	1.94519	-0.469447	0.917228	0.0372551	N/A	N/A
DLGAP1-AS1	87.3815	-0.884685	0.612017	0.0375177	0.16611	1
AC239804.1	1.95426	-0.490385	0.932812	0.0376403	N/A	N/A
AC007608.3	32.518	-0.938543	1.14577	0.0376839	0.166642	1
AC005592.1	20.4961	-0.941416	1.15178	0.037995	0.167059	1
NDUFB2-AS1	5.99311	-0.706681	1.17779	0.0380564	0.167059	1
AC074212.1	26.68	-0.975624	0.805399	0.0381631	0.167323	1
AL008633.1	18.4252	-0.999374	0.947525	0.0385724	0.168685	1
LINC01123	11.5148	-0.957987	0.68988	0.0388692	0.169537	1
ZFHX4-AS1	271.112	-0.875379	0.612559	0.0389511	0.169537	1
AC103740.1	3.82124	-1.035	1.62624	0.0389968	0.169537	N/A
AL109627.1	81.1015	-0.62929	0.350274	0.0389972	0.169537	1
AC093765.3	2.53859	-0.350671	0.830768	0.039131	N/A	N/A
AL353748.3	58.6216	-0.690004	0.398506	0.039272	0.170339	1
LINC01517	15.1042	-0.684074	1.11025	0.0392764	0.170339	1
AC112206.2	2.70692	-0.346282	0.827348	0.0395243	N/A	N/A
AC116667.1	3.83388	-0.976562	1.55422	0.0395453	0.171094
AC018781.1	2.54531	-0.350217	0.830232	0.0395848	N/A	N/A
LINC01708	2.02303	-0.459602	0.90542	0.0398724	N/A	N/A
SAPCD1-AS1	6.33062	-0.614166	1.06671	0.0401566	0.17353	1
AC034206.1	2.1977	-0.423735	0.878469	0.0402696	N/A	N/A
AC096733.3	7.84966	-1.0409	1.04086	0.0404133	0.17443	1
AC037198.1	2.18407	-0.424312	0.878688	0.0405317	N/A	N/A
GIHCG	242.432	-0.861574	0.603757	0.0405361	0.174751	1
MIR155HG	2.08329	-0.440906	0.890623	0.0407394	N/A	N/A
FAM230J	3.24419	-0.290296	0.794619	0.0410733	0.176434	N/A
AL162258.1	10.5101	-0.572787	1.01057	0.0411814	0.176478	1
LINC01004	25.0403	-0.839464	0.560927	0.0412512	0.176567	1
LINC01273	8.45861	-0.908777	1.21572	0.041476	0.177318	1
AC044798.3	2.77864	-0.327801	0.815421	0.0417286	N/A	N/A
AC115282.1	2.41944	-0.347682	0.827879	0.0419283	N/A	N/A
LINC02202	6.49368	-1.04777	1.05287	0.0421222	0.179868	1
RRS1-AS1	12.2584	-0.909293	1.14219	0.0422192	0.180069	1
AC009570.1	7.46948	-1.02734	1.01193	0.0424033	0.18064	1
AC055872.3	5.09819	-0.845741	1.28345	0.0425243	0.180728	1
ZNF667-AS1	275.07	-0.505427	0.271383	0.0425875	0.180784	1
GAS6-AS1	14.1236	-0.667135	1.08572	0.0426783	0.180956	1
LINC00316	3.19757	-0.28562	0.791827	0.0427831	0.181187	N/A
AL355075.4	274.143	-0.78739	0.514745	0.0429266	0.181369	1
PGM5-AS1	7.73616	-0.452791	0.906066	0.043494	0.183551	1
ATXN1-AS1	4.18315	-1.02225	1.36154	0.0436994	0.183805	N/A
AL391840.1	10.938	-0.942036	1.10479	0.0437071	0.183805	1
AL138724.2	4.29644	-0.673702	1.14416	0.043803	0.183993	1
AC015813.8	4.57124	-0.212985	0.758014	0.0438586	0.184012	1
AC093010.2	2.15268	-0.375635	0.844729	0.043869	N/A	N/A
AL512506.1	1.81912	-0.448944	0.894985	0.0438715	N/A	N/A
CCNT2-AS1	61.8617	-0.68041	0.404184	0.0439166	0.184041	1
AC009244.2	36.5483	-0.0762926	0.718936	0.044237	0.185012	1
AC018521.5	19.3386	-0.817454	0.540942	0.044251	0.185012	1
AL133390.1	1.79421	-0.466445	0.906576	0.0444107	N/A	N/A
MUC12-AS1	2.69428	-0.320398	0.81027	0.0447702	N/A	N/A
B4GALT1-AS1	1.96888	-0.429045	0.879082	0.0448581	N/A	N/A
FAM201A	14.6374	-0.87829	1.10998	0.0449344	0.186786	1
AC245452.1	40.3538	-0.724046	0.446928	0.045099	0.186842	1
ERVMER61-1	3.29624	-1.01144	1.51796	0.0451033	0.186842	N/A
LINC02292	3.16457	-0.277116	0.787034	0.0452484	0.186984	N/A
AL110114.1	35.4115	-0.689363	0.415604	0.0453185	0.186984	1
AC006230.1	5.42371	-0.936063	1.23336	0.045331	0.186984	1
LINC01303	4.72781	-0.202943	0.75394	0.0454205	0.186984	1
AC093827.4	16.0674	-0.943278	0.945085	0.0454395	0.186984	1
LINC01607	5.97158	-0.976228	1.1704	0.045552	0.187045	1
PAXBP1-AS1	142.815	-0.802095	0.54546	0.0455676	0.187045	1
LINC02073	2.32537	-0.340489	0.822204	0.0456141	N/A	N/A
AC000403.1	4.1853	-1.00819	1.30975	0.04634	0.189568
AC134312.5	2.31174	-0.337868	0.820386	0.0464257	N/A	N/A
LINC00702	3.30868	-1.01165	1.52527	0.0464616	0.189793
GORAB-AS1	7.41035	-0.924542	1.13768	0.0465149	0.189793	1
AC024588.1	3.55724	-0.87891	1.3858	0.0466102	0.189793	N/A
AC010336.5	3.40928	-0.893351	1.40751	0.0466165	0.189793	N/A
BSN-DT	15.2216	-0.905917	0.696623	0.0467085	0.189793	1
AL392172.1	24.8656	-0.887169	0.696789	0.046711	0.189793	1
AL390816.2	4.47472	-0.577395	1.02279	0.0468058	0.189964	1
C17orf102	4.37639	-0.867071	1.27145	0.0471906	0.191122	1
PLBD1-AS1	18.8346	-0.478841	0.919177	0.0471973	0.191122	1
AC022007.1	50.1619	-0.707688	0.441336	0.0473424	0.191364	1
AL158055.1	89.4505	-0.609581	0.355223	0.0477136	0.192349	1
LINC02752	2.14928	-0.380845	0.845189	0.0477385	N/A	N/A
MIR1-1HG-AS1	6.54915	-0.342515	0.824885	0.0482539	0.193921	1
AC023158.1	4.23935	-0.612559	1.0562	0.0482649	0.193921	N/A
AC010501.2	6.47583	-0.901776	1.1423	0.0483505	0.194036	1
AC010809.2	3.60666	-0.809084	1.27549	0.0484013	0.194036	N/A
ST3GAL5-AS1	3.1749	-0.99417	1.48445	0.0486038	0.194415	N/A
AC011995.2	3.17391	-0.964286	1.46005	0.0487125	0.194634	N/A
LINC02253	6.25783	-0.751248	1.13113	0.0494676	0.196715	1
LINC01011	40.1895	-0.775055	0.525657	0.0495846	0.196715	1
PLCG1-AS1	30.3827	-0.720613	0.458996	0.0496825	0.196715	1
NR2F1-AS1	485.475	-0.880997	0.769357	0.0497343	0.196715	1
AC096677.1	10.0801	-0.778885	1.10977	0.0497791	0.196715	1
AC006942.1	8.00586	-0.515786	0.95107	0.0499324	0.197105	1
