# Supplementary material for: Long non-coding RNA SNHG8 drives stress granule formation in tauopathies
Source: Mol Psychiatry. 2023 Sep 21;28(11):4889–901. doi: 10.1038/s41380-023-02237-2 (PMC10914599; doi:10.1038/s41380-023-02237-2)
Supplement: Supplementary file 6 — Supplemental Table 6 [file 41380_2023_2237_MOESM6_ESM.xlsx]

## Sheet: Sheet1
Supplemental Table 6: DESeq2 results of lncRNAs in MAPT p.R406W carriers and isogenic controls
Gene Name	baseMean	log2FoldChange	lfcSE	p-value	BH-FDR	BY-FDR
AL669830.2	95.9795	1.17305	0.292201	2.46822e-06	0.00171047	0.0525748
MIR9-3HG	712.318	0.633198	0.164321	5.15218e-06	0.00267785	0.0823089
AC012645.1	68.2397	0.992165	0.300036	3.50905e-05	0.0145906	0.448472
AL355001.2	20.4472	0.0366094	0.0940078	0.00322681	0.335427	1
AC007610.7	2.60587	0.0110133	0.0832217	0.00329181	N/A	1
AL158055.1	7.02866	0.0211263	0.0860268	0.00343159	N/A	1
LINC02864	12.6433	0.0312595	0.0906102	0.00511438	0.483309	1
LINC01986	2.3935	0.00977215	0.0829948	0.00560714	N/A	1
PRDM16-DT	122.457	0.34281	0.523224	0.00719681	0.544334	1
AC106820.4	158.157	0.319037	0.283905	0.0072266	0.544334	1
CU633967.1	158.001	0.0214169	0.0860525	0.00957814	0.62228	1
SLC9A3-AS1	216.469	0.188167	0.636712	0.0106709	0.652494	1
AC093010.2	4.71128	0.0150979	0.0840871	0.0113812	N/A	1
AC084125.2	20.2395	0.0333071	0.0913885	0.0154715	0.804131	1
AC127502.2	117.339	0.0869414	0.151449	0.0177564	0.854421	1
MMADHC-DT	8.6457	0.0207402	0.0856879	0.0187691	0.854421	1
LINC02334	27.2568	0.0407971	0.095973	0.0190164	0.854421	1
GUSBP11	629.577	0.17019	0.17891	0.0192963	0.854421	1
INE1	41.2028	0.0464545	0.100089	0.0204019	0.854421	1
SOX9-AS1	69.1257	0.0674239	0.12127	0.0207367	0.854421	1
AC007390.2	31.6121	0.0433371	0.097716	0.020826	0.854421	1
AL359715.1	157.389	0.120739	0.209704	0.0208456	0.854421	1
AC233976.1	1.74456	0.00733843	0.0826274	0.0209128	N/A	1
AL445222.2	5.28473	0.0158766	0.0842321	0.0221517	N/A	1
Z99496.2	14.849	0.0242571	0.0869473	0.0232905	0.880382	1
NALT1	3.38524	0.0116465	0.0832827	0.0258483	N/A	1
AC008434.1	1.79869	0.00652109	0.0825314	0.0279088	N/A	1
AC091132.1	3.80105	0.0122492	0.0833888	0.0287306	N/A	1
ZNF30-AS1	1.77723	0.0064754	0.0825261	0.0288792	N/A	1
NEAT1	1828.93	0.13314	0.1862	0.02936	0.959662	1
AC109460.3	16.6634	0.0254853	0.0873427	0.0297071	0.959662	1
AL022311.1	125.59	0.0821949	0.136791	0.0302084	0.959662	1
SLC25A25-AS1	90.6674	0.066773	0.118318	0.0304993	0.959662	1
AC092903.2	4.54778	0.0134853	0.0836352	0.0321204	N/A	1
MMP25-AS1	28.0413	0.0363342	0.0926439	0.0322481	0.959662	1
TMED2-DT	26.2901	0.0356324	0.0922198	0.0336902	0.959662	1
MUC20-OT1	378.831	0.121884	0.161395	0.0339698	0.959662	1
AL359762.3	5.94279	0.0142467	0.0837863	0.0343952	N/A	1
MIAT	5394.67	0.129357	0.121051	0.0345761	0.959662	1
PARD6G-AS1	23.3472	0.0302154	0.0893223	0.0362295	0.959662	1
CEROX1	218.349	0.0793341	0.130602	0.0366083	0.959662	1
LMNTD2-AS1	15.9587	0.0248659	0.0870013	0.0379606	0.959662	1
AC022893.1	21.8887	0.0313331	0.0898246	0.0380795	0.959662	1
LINC02288	1.66031	0.00594969	0.08247	0.0382849	N/A	1
AC015813.1	440.689	0.105991	0.151373	0.0382968	0.959662	1
LINC01139	4.40104	0.0125403	0.0834204	0.0396496	N/A	1
CCDC144NL-AS1	825.167	0.123248	0.132487	0.0398667	0.959662	1
CHL1-AS2	2.35766	0.00785179	0.0826704	0.0405887	N/A	1
AC006001.2	12.2753	0.0217815	0.0858542	0.0420767	0.959662	1
AC005609.5	49.2246	0.0432737	0.0966334	0.0424475	0.959662	1
AC110285.2	116.726	0.0535129	0.104175	0.0429091	0.959662	1
MIR34AHG	39.6768	0.0394401	0.0941618	0.0431671	0.959662	1
AL121749.2	11.2654	0.0216565	0.0857934	0.0436581	0.959662	1
AC080038.2	41.7239	0.0409169	0.0950125	0.0443133	0.959662	1
GABPB1-AS1	1805.29	0.11726	0.120937	0.0443904	0.959662	1
MIRLET7BHG	50.9148	0.0396263	0.0941704	0.0451878	0.959662	1
AC091057.1	149.695	0.0702562	0.11794	0.0461598	0.959662	1
LINC02631	2.70193	0.00961968	0.0829129	0.0470196	N/A	1
AC139256.3	74.629	0.0201991	0.085313	0.0479335	0.969035	1
AC061961.1	25.6448	0.0315743	0.0897651	0.0487617	0.969035	1
LINC01001	70.8569	0.0511742	0.101841	0.0490624	0.969035	1
AC016026.1	53.6479	0.0397562	0.0940863	0.049351	0.969035	1
ZNF667-AS1	370.119	-1.24111	0.157214	1.52039e-16	3.16089e-13	9.71563e-12
CU634019.2	13.0122	-7.65037	2.67537	1.04972e-07	0.000109119	0.00335397
RMST	3097.09	-0.44808	0.147515	0.000115104	0.0387916	1
AL133166.1	84.4999	-0.912752	0.310814	0.000130611	0.0387916	1
AC096647.1	40.147	-1.16993	0.408359	0.000163687	0.0425381	1
MIR924HG	81.3011	-0.790581	0.289716	0.000228819	0.0528572	1
AC104083.1	120.649	-0.634594	0.256235	0.000479688	0.0981882	1
AC021092.1	494.41	-0.429881	0.173942	0.000565259	0.0981882	1
AC092957.1	5.43037	-4.00588	1.58162	0.00062703	N/A	1
HEIH	51.95	-0.873891	0.379004	0.000635193	0.0981882	1
ZFHX4-AS1	172.525	-0.525369	0.220617	0.000637468	0.0981882	1
AC233296.1	77.9984	-0.697508	0.302094	0.0006612	0.0981882	1
AC002116.1	3.42017	-0.0138055	0.0838408	0.000984631	N/A	1
AC092111.1	81.3212	-0.564987	0.316296	0.0020116	0.278808	1
AC124312.3	2319.41	-0.287245	0.145012	0.00238805	0.303388	1
MIR7-3HG	277.918	-0.385253	0.212167	0.00248081	0.303388	1
LINC01833	93.4687	-0.492398	0.308477	0.00293715	0.335427	1
STXBP5-AS1	186.741	-0.387731	0.231957	0.00306602	0.335427	1
AL133457.1	3.8665	-3.02116	1.92954	0.00382396	N/A	1
AL359987.1	3.79586	-0.0149169	0.0840981	0.0043188	N/A	1
AC004816.1	105.029	-0.409382	0.334963	0.00501039	0.483309	1
AC010201.2	21.153	-0.0416754	0.0974163	0.0060311	0.529549	1
AC107398.3	170.526	-0.372421	0.341411	0.00611312	0.529549	1
LINC01963	760.524	-0.249795	0.167224	0.00657375	0.544334	1
AL365361.1	181.633	-0.309566	0.317635	0.00781714	0.544334	1
AL021395.1	27.7346	-0.0476231	0.102153	0.0078253	0.544334	1
AL353746.1	85.0205	-0.069833	0.128612	0.00785474	0.544334	1
AL390195.3	37.3412	-0.0551093	0.109338	0.00883742	0.592677	1
PURPL	62.9042	-0.0706634	0.128847	0.0102866	0.648054	1
LINC01322	74.2348	-0.0711083	0.129134	0.0111538	0.662538	1
AC104072.1	47.7127	-0.0581566	0.112111	0.0117432	0.678171	1
RFPL1S	414.232	-0.222706	0.255252	0.0123613	0.69457	1
FAM66C	91.1605	-0.0994293	0.182061	0.0136492	0.746752	1
PRR29-AS1	2.11508	-0.00794652	0.082711	0.0136738	N/A	1
AC040168.1	99.9319	-0.0976266	0.175788	0.0149648	0.797739	1
LINC00641	1438.19	-0.179789	0.150281	0.0159057	0.806537	1
NR2F1-AS1	601.061	-0.172027	0.173339	0.0190885	0.854421	1
AC083867.2	2.61692	-0.0102422	0.0830444	0.0210637	N/A	1
LINC01106	36.8518	-0.0462413	0.0998749	0.0213263	0.854421	1
AC022336.2	238.316	-0.121816	0.209944	0.0213708	0.854421	1
AC007744.1	15.341	-0.0251115	0.0873159	0.0221898	0.869624	1
AC008555.1	207.887	-0.127788	0.21302	0.0225876	0.869624	1
AC092969.1	6.11095	-0.0167173	0.0844573	0.0226252	N/A	1
DCTN1-AS1	24.9027	-0.0332393	0.0910852	0.0260775	0.954332	1
AC008771.1	147.376	-0.0940104	0.156511	0.0261649	0.954332	1
AC018645.3	6.57697	-0.0161355	0.0842763	0.0277406	N/A	1
LINC00652	61.7726	-0.0569106	0.108629	0.0291023	0.959662	1
AC138969.4	1.82249	-0.0062031	0.0825011	0.0298929	N/A	1
AC025279.1	1.87515	-0.00604597	0.0824849	0.0311565	N/A	1
AL136115.2	4.29943	-0.0127263	0.0834703	0.0317825	N/A	1
LINC00662	1670.59	-0.133588	0.147761	0.0325302	0.959662	1
AL354793.1	51.3126	-0.0500652	0.102176	0.0325524	0.959662	1
AC092125.2	15.8645	-0.0267004	0.0878002	0.0341715	0.959662	1
LINC02506	24.195	-0.0325904	0.0905618	0.0344171	0.959662	1
AC120036.4	25.0484	-0.033324	0.0909476	0.0347596	0.959662	1
LINC01534	90.117	-0.062083	0.112996	0.0349663	0.959662	1
OTUD6B-AS1	563.208	-0.11563	0.159505	0.0357771	0.959662	1
AL022069.1	24.8243	-0.0318198	0.0900782	0.0371467	0.959662	1
AL442636.1	14.282	-0.0235237	0.0864717	0.0381901	0.959662	1
AL021368.5	3.95121	-0.0116792	0.0832646	0.0385056	N/A	1
AC020928.1	61.2192	-0.0501535	0.101797	0.0387913	0.959662	1
INKA2-AS1	66.4486	-0.0548129	0.105607	0.0396743	0.959662	1
AL590814.2	4.42888	-0.0122523	0.0833656	0.0402633	N/A	1
AC012313.3	2.18251	-0.00834771	0.0827388	0.0404143	N/A	1
FAM66D	105.125	-0.0664078	0.116025	0.041029	0.959662	1
MAPKAPK5-AS1	203.655	-0.0871484	0.136454	0.0412698	0.959662	1
AL137802.3	11.7506	-0.0217529	0.0858574	0.0421698	0.959662	1
AC009549.1	16.5594	-0.0256352	0.0872653	0.0422449	0.959662	1
AC006504.7	12.0734	-0.0226481	0.0861356	0.0439045	0.959662	1
MIR137HG	284.596	-0.0896056	0.136323	0.0452107	0.959662	1
OIP5-AS1	5230.81	-0.115446	0.126327	0.0453381	0.959662	1
LINC02531	4.41653	-0.0116356	0.0832402	0.0457679	N/A	1
SNHG8	152.815	-0.0747386	0.122851	0.0460768	0.959662	1
AC034206.1	1.64508	-0.0053369	0.0824158	0.0471055	N/A	1
AL391560.2	4.25294	-0.0113978	0.0831966	0.0478176	N/A	1
NORAD	10689.9	-0.113765	0.113204	0.0487509	0.969035	1
AC016590.4	29.036	-0.0331954	0.0905559	0.0494073	0.969035	1
AC092720.3	4.47906	-0.0107941	0.083071	0.0494688	N/A	1
