# Supplementary material for: Long non-coding RNA SNHG8 drives stress granule formation in tauopathies
Source: Mol Psychiatry. 2023 Sep 21;28(11):4889–901. doi: 10.1038/s41380-023-02237-2 (PMC10914599; doi:10.1038/s41380-023-02237-2)
Supplement: Supplementary file 7 — Supplemental Table 7 [file 41380_2023_2237_MOESM7_ESM.xlsx]

## Sheet: Sheet1
Supplemental Table 7: Overalpping differentially expressed lncRNAs amoung IVS10+16, p.P301L and p.R406W mutations.
Upregulated lncRNA genes p<0.05				Downregulated lncRNA genes p<0.05
Common in IVS10+16 and P301L	Common in IVS10+16 and R406W	Common in P301L and R406W	Common in IVS10+16, P301L and R406W	Common in IVS10+16 and P301L	Common in IVS10+16 and R406W	Common in P301L and R406W	Common in IVS10+16, P301L and R406W
TMEM161B-AS1	MIAT	AC091057.1	GABPB1-AS1	MIR22HG	LINC02506	RMST	SNHG8
AC068587.4	MIR9-3HG	MIRLET7BHG	SOX9-AS1	LINC00963	LINC01833	AC092957.1	ZNF667-AS1
LINC00461	AL158055.1	CEROX1	AC015813.1	LINC02593	AC124312.3	AC007744.1	AC008771.1
AC104964.4	Z99496.2	LINC01001	AC110285.2	AL513318.2	HEIH	AC233296.1	LINC01106
AC104964.3	PARD6G-AS1	LMNTD2-AS1		LINC02732	AC016590.4	AL021395.1	ZFHX4-AS1
AC099792.1	AL359715.1	AC127502.2		TGFB2-OT1	AC092969.1	MIR137HG	AL353746.1
MIR181A1HG	MUC20-OT1	AL022311.1		AC130456.1	AC008555.1	DCTN1-AS1	AC104083.1
AC010615.2	AC005609.5	AC139256.3		AC112220.2	PURPL	AC104072.1	NORAD
AC092279.2		AC106820.4		FIRRE	AC020928.1	MIR7-3HG	STXBP5-AS1
AC097462.3		SLC9A3-AS1		PCAT1	AC120036.4	PRR29-AS1	AC034206.1
AC020930.1		LINC02631		DLGAP1-AS1		AC004816.1	OTUD6B-AS1
LINC01748		AC080038.2		AL157373.2		AC010201.2
CASC15				ZBED5-AS1		NR2F1-AS1
AC093849.4				DIO3OS
LINC02249				OTX2-AS1
SOX2-OT				BAALC-AS1
AC109439.2				LINC01844
AC132153.1				ZNF503-AS2
LINC01563				RASSF8-AS1
RBFADN				CYTOR
LINC02595				AC097359.2
LINC01355				DLGAP1-AS2
AC073225.1				CASC9
AC018865.3				SERTAD4-AS1
AP004608.1				AL157396.1
AL138689.1				PINK1-AS
AL683813.2				TRAM2-AS1
AL136984.1				LINC02302
AC018541.1				LINC01376
LINC02263				MIR4435-2HG
AL139424.2				LINC00467
AC105233.5				AL161757.4
AC245884.9				LINC02253
AC004943.1				SLC2A1-AS1
AL591519.1				ARHGEF35-AS1
AC093157.1				EBLN3P
AC099754.1				AC021504.1
TMEM72-AS1				MBNL1-AS1
AL451123.2				BBOX1-AS1
AL138820.1				RMRP
AL137782.1				NRAV
AC104211.1				AC093827.4
AL135999.2				PGM5P4-AS1
AC114341.2				KDM7A-DT
AC004943.2				AC099568.2
AL390800.1				PGM5-AS1
AC009065.2				AC016747.1
AL355488.1				AL391422.4
AC233701.1				MIR1-1HG-AS1
MEF2C-AS1				KCNJ2-AS1
AC239868.1				ZBTB11-AS1
LY6E-DT				SNHG20
AC092384.3				AC123595.3
AL731559.1				LPP-AS2
Z97989.1				IQCH-AS1
BX324167.2				HCG11
U73166.1				LINC00702
AL161891.1				EXOC3-AS1
AL079301.1				AC096677.1
FOXP1-IT1				SUCLG2-AS1
AC011450.1				LINC01980
AP003559.1				ATP2B1-AS1
PSMD6-AS2				AC005332.6
AC007920.2				AC037198.1
MPPED2-AS1				LINC00472
				AC018781.1
				AC103740.1
				RPARP-AS1
				AC010168.2
				AL353751.1
				AC016705.2
				AL031058.1
				ERICH6-AS1
				PRNCR1
				AC074212.1
				CARMN
				FOXN3-AS1
				AC096733.3
				AL356488.3
				AC027237.5
				AC092376.2
				NFIA-AS2
				FAM201A
				LINC01123
				LINC01266
				AC007448.5
				MIR503HG
				BHLHE40-AS1
				LCAL1
				AP000894.2
				GORAB-AS1
				SLC25A21-AS1
				EDIL3-DT
				AC017100.1
				FGF13-AS1
				AC244090.1
				PART1
				AC133644.3
				AC121338.2
				NRAD1
				AL136964.1
				AC025181.2
				AC110048.2
				HOTAIRM1
