# Supplementary material for: Long non-coding RNA SNHG8 drives stress granule formation in tauopathies
Source: Mol Psychiatry. 2023 Sep 21;28(11):4889–901. doi: 10.1038/s41380-023-02237-2 (PMC10914599; doi:10.1038/s41380-023-02237-2)
Supplement: Supplementary file 8 — Supplemental Table 8 [file 41380_2023_2237_MOESM8_ESM.xlsx]

## Sheet: Sheet1
Supplemental Table 8: Location of common differentially expressed lncRNAs (mapping within <5KB of protein-coding genes in human genome)
	lncRNA gene					biotype	nearby protein-coding gene in defined biotype
gene_symbol	gene_ID	chromosome	start	end	strand		chromosome	start	end	gene_ID	gene_symbol	strand
ZNF667-AS1	NR_036521	chr19	56989242	57006805	+	XH	chr19	56950692	56988770	NM_022103	ZNF667	-
SNHG8	NR_003584	chr4	119199916	119200978	+	XT	chr4	119201192	119273922	NM_003619	PRSS12	-
LINC01106	NR_027244	chr2	111132685	111142113	-	Intergenic	chr2	111222627	111230652	NM_001205288	LIMS3L	-
ZFHX4-AS1	NR_024360	chr8	77523113	77595510	-	XH	chr8	77593514	77779521	NM_024721	ZFHX4	+
STXBP5-AS1	NR_034115	chr6	147162524	147525750	-	XH	chr6	147525493	147711612	NM_001127715	STXBP5	+
GS1-251I9.4	NR_110438	chr8	92072133	92082417	-	XH	chr8	92082423	92099323	NM_001286745	OTUD6B	+
GABPB1-AS1	NR_024490	chr15	50646370	50650503	+	XH	chr15	50569388	50647605	NM_005254	GABPB1	-
SOX9-AS1	NR_103737	chr17	70076078	70116934	-	XH	chr17	70117160	70122560	NM_000346	SOX9	+
