# Supplementary material for: Long non-coding RNA SNHG8 drives stress granule formation in tauopathies
Source: Mol Psychiatry. 2023 Sep 21;28(11):4889–901. doi: 10.1038/s41380-023-02237-2 (PMC10914599; doi:10.1038/s41380-023-02237-2)
Supplement: Supplementary file 9 — Supplemental Table 9 [file 41380_2023_2237_MOESM9_ESM.xlsx]

## Sheet: Sheet1
Supplemental Table 9: Correlation matrix of lncRNAs and protein-coding genes
	Coding genes
		PLCXDI	CELSR1	L3MBTL1	GGA3	GOLGA8R	NEUROG2	DIP2A	SFRP1	LR1G1	SEMA5B	FAM228A	NOTCH1	SEC31B	LFNG	DLL1	ST3GAL1	CDH23	COX7B	LPL	BDNF
LncRNAs	SOX9-AS1	0.585765	0.735032	0.6968	0.657321	0.701526	0.761881	0.822695	0.794507	0.819761	0.709734	0.663112	0.615046	0.730013	0.790995	0.85065	0.745321	0.78178	-0.24348	-0.804458	-0.601534
	GABPB1-AS1	0.514839	0.747336	0.743047	0.407383	0.402001	0.583198	0.743324	0.629204	0.736962	0.80406	0.529842	0.821171	0.734139	0.675487	0.685602	0.589233	0.708045	-0.828307	-0.320118	-0.542443
	AC110285.2	0.784149	0.773856	0.8736	0.658602	0.773534	0.833483	0.867681	0.812827	0.908818	0.928007	0.734341	0.710363	0.866198	0.949324	0.917537	0.785396	0.791752	-0.547902	-0.431636	-0.784883
	AC034206.1	-0.538804	-0.779899	-0.808465	-0.608834	-0.577593	-0.673498	-0.83609	-0.584109	-0.84386	-0.79855	-0.733532	-0.739707	-0.827248	-0.790813	-0.835013	-0.597712	-0.678756	0.556213	0.301084	0.761758
	LINC01106	-0.673164	-0.655329	-0.536287	-0.487067	-0.788166	-0.732421	-0.478822	-0.789687	-0.63515	-0.575423	-0.580953	-0.572481	-0.528899	-0.668875	-0.582639	-0.814288	-0.760183	0.413412	0.635843	0.421326
	SNHG8	-0.826257	-0.589505	-0.620265	-0.560053	-0.562673	-0.75642	-0.53091	-0.554774	-0.625266	-0.715566	-0.716699	-0.657072	-0.71323	-0.682156	-0.610977	-0.753281	-0.69049	0.831361	0.301502	0.688484
	AC00877.1	-0.906881	-0.655183	-0.577407	-0.798447	-0.660011	-0.809153	-0.568092	-0.626516	-0.637233	-0.689007	-0.814707	-0.657177	-0.704332	-0.741882	-0.668078	-0.762106	-0.722268	0.64272	0.498928	0.689598
	AL353746.1	-0.807175	-0.601012	-0.598446	-0.796441	-0.576541	-0.683242	-0.562475	-0.544244	-0.590818	-0.698112	-0.781179	-0.565925	-0.686986	-0.722611	-0.618141	-0.59368	-0.60232	0.621783	0.385735	0.817473
