# Supplementary material for: Long non-coding RNA SNHG8 drives stress granule formation in tauopathies
Source: Mol Psychiatry. 2023 Sep 21;28(11):4889–901. doi: 10.1038/s41380-023-02237-2 (PMC10914599; doi:10.1038/s41380-023-02237-2)
Supplement: Supplementary file 10 — Supplemental Table 10 [file 41380_2023_2237_MOESM10_ESM.xlsx]

## Sheet: Sheet1
Supplemental Table 10: RNA-binding proteins interact with cmmonly differentially expressed lncRNAs
Set	Class	Sub_Class	Count	LncRNA	Simpson	P-value	FDR	Bonferroni
FUS	RNA_Binding_Protein	RNAInter	13	GABPB1-AS1;SOX9-AS1;AC015813.1;SNHG8;ZNF667-AS1;LINC01106;ZFHX4-AS1;AL353746.1;AC104083.1;NORAD;STXBP5-AS1;AC034206.1;OTUD6B-AS1	0.867	9.11e-15	1.68e-10	1.68e-10
DDX3X	RNA_Binding_Protein	RNAInter	11	GABPB1-AS1;SOX9-AS1;AC015813.1;AC110285.2;SNHG8;ZNF667-AS1;AC008771.1;LINC01106;ZFHX4-AS1;NORAD;OTUD6B-AS1	0.733	2.47e-14	2.28e-10	4.57e-10
TARDBP	RNA_Binding_Protein	RNAInter	13	GABPB1-AS1;SOX9-AS1;AC015813.1;AC110285.2;SNHG8;AC008771.1;LINC01106;ZFHX4-AS1;AC104083.1;NORAD;STXBP5-AS1;AC034206.1;OTUD6B-AS1	0.867	5.28e-14	3.25e-10	9.76e-10
TIA1	RNA_Binding_Protein	RNAInter	8	GABPB1-AS1;SOX9-AS1;AC015813.1;AC110285.2;SNHG8;AC008771.1;NORAD;OTUD6B-AS1	0.533	6.47e-13	2.99e-09	1.2e-08
NUDT21	RNA_Binding_Protein	RNAInter	11	GABPB1-AS1;SOX9-AS1;AC015813.1;AC110285.2;SNHG8;ZNF667-AS1;ZFHX4-AS1;NORAD;STXBP5-AS1;AC034206.1;OTUD6B-AS1	0.733	2.71e-12	1e-08	5.01e-08
FIP1L1	RNA_Binding_Protein	RNAInter	11	GABPB1-AS1;AC015813.1;AC110285.2;SNHG8;ZNF667-AS1;AC008771.1;LINC01106;ZFHX4-AS1;NORAD;STXBP5-AS1;OTUD6B-AS1	0.733	4.32e-12	1.33e-08	7.99e-08
IGF2BP2	RNA_Binding_Protein	RNAInter	9	GABPB1-AS1;AC015813.1;AC110285.2;SNHG8;ZNF667-AS1;AC008771.1;AC104083.1;NORAD;OTUD6B-AS1	0.6	6.76e-12	1.59e-08	1.25e-07
U2AF2	RNA_Binding_Protein	RNAInter	11	GABPB1-AS1;SOX9-AS1;AC015813.1;AC110285.2;SNHG8;ZNF667-AS1;AC008771.1;ZFHX4-AS1;NORAD;STXBP5-AS1;OTUD6B-AS1	0.733	7.46e-12	1.59e-08	1.38e-07
TIAL1	RNA_Binding_Protein	RNAInter	7	GABPB1-AS1;AC015813.1;SNHG8;AC008771.1;ZFHX4-AS1;NORAD;OTUD6B-AS1	0.467	7.72e-12	1.59e-08	1.43e-07
TAF15	RNA_Binding_Protein	starBasev2.0	6	GABPB1-AS1;AC015813.1;AC110285.2;SNHG8;NORAD;OTUD6B-AS1	0.4	1.97e-11	3.19e-10	5.32e-10
U2AF2	RNA_Binding_Protein	starBasev2.0	8	GABPB1-AS1;SOX9-AS1;AC015813.1;AC110285.2;SNHG8;AC008771.1;NORAD;STXBP5-AS1	0.533	2.36e-11	3.19e-10	6.37e-10
LIN28B	RNA_Binding_Protein	RNAInter	11	GABPB1-AS1;SOX9-AS1;AC015813.1;SNHG8;ZNF667-AS1;LINC01106;ZFHX4-AS1;AC104083.1;NORAD;AC034206.1;OTUD6B-AS1	0.733	2.78e-11	5.14e-08	5.14e-07
SF3A3	RNA_Binding_Protein	RNAInter	6	GABPB1-AS1;SOX9-AS1;SNHG8;AC008771.1;ZFHX4-AS1;NORAD	0.4	4.34e-11	7.29e-08	8.02e-07
DGCR8	RNA_Binding_Protein	starBasev2.0	5	GABPB1-AS1;AC015813.1;AC110285.2;SNHG8;NORAD	0.333	5.53e-11	4.98e-10	1.49e-09
IGF2BP3	RNA_Binding_Protein	RNAInter	8	GABPB1-AS1;AC015813.1;SNHG8;AC008771.1;ZFHX4-AS1;AC104083.1;NORAD;OTUD6B-AS1	0.533	1.12e-10	1.73e-07	2.07e-06
EWSR1	RNA_Binding_Protein	RNAInter	8	GABPB1-AS1;AC015813.1;AC110285.2;SNHG8;ZNF667-AS1;AC104083.1;NORAD;STXBP5-AS1	0.533	2.01e-10	2.86e-07	3.72e-06
ELAVL1	RNA_Binding_Protein	RNAInter	12	GABPB1-AS1;SOX9-AS1;AC015813.1;AC110285.2;SNHG8;ZNF667-AS1;AC008771.1;ZFHX4-AS1;AC104083.1;NORAD;STXBP5-AS1;OTUD6B-AS1	0.8	2.65e-10	3.5e-07	4.9e-06
CSTF2T	RNA_Binding_Protein	RNAInter	10	GABPB1-AS1;SOX9-AS1;AC015813.1;AC110285.2;SNHG8;ZNF667-AS1;AC008771.1;ZFHX4-AS1;NORAD;OTUD6B-AS1	0.667	3.68e-10	4.54e-07	6.8e-06
RUNX1	RNA_Binding_Protein	RNAInter	14	GABPB1-AS1;AC015813.1;AC110285.2;SNHG8;ZNF667-AS1;AC008771.1;LINC01106;ZFHX4-AS1;AL353746.1;AC104083.1;NORAD;STXBP5-AS1;AC034206.1;OTUD6B-AS1	0.933	5.73e-10	6.62e-07	1.06e-05
CSTF2T	RNA_Binding_Protein	starBasev2.0	5	GABPB1-AS1;AC015813.1;AC110285.2;SNHG8;NORAD	0.333	5.75e-10	3.88e-09	1.55e-08
LSM11	RNA_Binding_Protein	RNAInter	6	GABPB1-AS1;AC015813.1;AC110285.2;SNHG8;NORAD;OTUD6B-AS1	0.4	7.54e-10	8.2e-07	1.39e-05
RBM15B	RNA_Binding_Protein	RNAInter	8	GABPB1-AS1;AC015813.1;AC110285.2;SNHG8;LINC01106;ZFHX4-AS1;NORAD;OTUD6B-AS1	0.533	8.72e-10	8.96e-07	1.61e-05
HNRNPUL1	RNA_Binding_Protein	RNAInter	6	GABPB1-AS1;AC015813.1;SNHG8;ZFHX4-AS1;NORAD;OTUD6B-AS1	0.4	1.11e-09	1.08e-06	2.05e-05
PTBP1	RNA_Binding_Protein	RNAInter	10	GABPB1-AS1;SOX9-AS1;AC015813.1;SNHG8;ZNF667-AS1;AC008771.1;ZFHX4-AS1;NORAD;STXBP5-AS1;OTUD6B-AS1	0.667	1.27e-09	1.17e-06	2.35e-05
DDX54	RNA_Binding_Protein	starBasev2.0	5	GABPB1-AS1;AC015813.1;SNHG8;NORAD;OTUD6B-AS1	0.333	1.37e-09	6.8e-09	3.7e-08
HNRNPA2B1	RNA_Binding_Protein	starBasev2.0	5	GABPB1-AS1;AC015813.1;AC110285.2;SNHG8;NORAD	0.333	1.51e-09	6.8e-09	4.08e-08
CPSF6	RNA_Binding_Protein	RNAInter	8	GABPB1-AS1;SOX9-AS1;AC015813.1;AC110285.2;SNHG8;ZFHX4-AS1;NORAD;OTUD6B-AS1	0.533	1.93e-09	1.7e-06	3.57e-05
HOXC9	RNA_Binding_Protein	RNAInter	13	GABPB1-AS1;AC015813.1;AC110285.2;SNHG8;ZNF667-AS1;AC008771.1;ZFHX4-AS1;AL353746.1;AC104083.1;NORAD;STXBP5-AS1;AC034206.1;OTUD6B-AS1	0.867	2.1e-09	1.76e-06	3.88e-05
DEK	RNA_Binding_Protein	RNAInter	14	GABPB1-AS1;AC015813.1;AC110285.2;SNHG8;ZNF667-AS1;AC008771.1;LINC01106;ZFHX4-AS1;AL353746.1;AC104083.1;NORAD;STXBP5-AS1;AC034206.1;OTUD6B-AS1	0.933	2.39e-09	1.92e-06	4.42e-05
TARDBP	RNA_Binding_Protein	starBasev2.0	4	GABPB1-AS1;AC015813.1;SNHG8;NORAD	0.267	3.96e-09	1.53e-08	1.07e-07
FOXP2	RNA_Binding_Protein	RNAInter	12	GABPB1-AS1;AC015813.1;AC110285.2;SNHG8;ZNF667-AS1;AC008771.1;LINC01106;ZFHX4-AS1;NORAD;STXBP5-AS1;AC034206.1;OTUD6B-AS1	0.8	5.69e-09	4.38e-06	0.000105
CTBP2	RNA_Binding_Protein	RNAInter	11	GABPB1-AS1;AC015813.1;AC110285.2;SNHG8;ZNF667-AS1;AC008771.1;ZFHX4-AS1;NORAD;STXBP5-AS1;AC034206.1;OTUD6B-AS1	0.733	5.99e-09	4.43e-06	0.000111
SMARCA4	RNA_Binding_Protein	RNAInter	13	GABPB1-AS1;SOX9-AS1;AC015813.1;AC110285.2;SNHG8;ZNF667-AS1;AC008771.1;ZFHX4-AS1;AC104083.1;NORAD;STXBP5-AS1;AC034206.1;OTUD6B-AS1	0.867	6.4e-09	4.55e-06	0.000118
IGF2BP2	RNA_Binding_Protein	starBasev2.0	5	GABPB1-AS1;AC015813.1;SNHG8;NORAD;OTUD6B-AS1	0.333	8.81e-09	2.97e-08	2.38e-07
HNRNPK	RNA_Binding_Protein	starBasev2.0	4	GABPB1-AS1;AC015813.1;AC110285.2;SNHG8	0.267	9.99e-09	3e-08	2.7e-07
GTF2F1	RNA_Binding_Protein	RNAInter	13	GABPB1-AS1;SOX9-AS1;AC015813.1;AC110285.2;SNHG8;ZNF667-AS1;AC008771.1;ZFHX4-AS1;AC104083.1;NORAD;STXBP5-AS1;AC034206.1;OTUD6B-AS1	0.867	1.04e-08	7.12e-06	0.000192
POU5F1	RNA_Binding_Protein	RNAInter	14	GABPB1-AS1;AC015813.1;AC110285.2;SNHG8;ZNF667-AS1;AC008771.1;LINC01106;ZFHX4-AS1;AL353746.1;AC104083.1;NORAD;STXBP5-AS1;AC034206.1;OTUD6B-AS1	0.933	1.11e-08	7.33e-06	0.000205
PRPF8	RNA_Binding_Protein	RNAInter	6	GABPB1-AS1;AC015813.1;AC110285.2;SNHG8;NORAD;STXBP5-AS1	0.4	1.31e-08	8.32e-06	0.000242
HOXA13	RNA_Binding_Protein	RNAInter	10	GABPB1-AS1;AC015813.1;AC110285.2;SNHG8;AC008771.1;ZFHX4-AS1;AC104083.1;NORAD;STXBP5-AS1;OTUD6B-AS1	0.667	1.35e-08	8.32e-06	0.00025
RO60	RNA_Binding_Protein	RNAInter	5	GABPB1-AS1;AC015813.1;AC110285.2;SNHG8;NORAD	0.333	1.48e-08	8.52e-06	0.000274
BRD4	RNA_Binding_Protein	RNAInter	12	GABPB1-AS1;AC015813.1;AC110285.2;SNHG8;ZNF667-AS1;AC008771.1;ZFHX4-AS1;AC104083.1;NORAD;STXBP5-AS1;AC034206.1;OTUD6B-AS1	0.8	1.49e-08	8.52e-06	0.000275
RAD21	RNA_Binding_Protein	RNAInter	14	GABPB1-AS1;AC015813.1;AC110285.2;SNHG8;ZNF667-AS1;AC008771.1;LINC01106;ZFHX4-AS1;AL353746.1;AC104083.1;NORAD;STXBP5-AS1;AC034206.1;OTUD6B-AS1	0.933	1.52e-08	8.52e-06	0.000281
CPSF7	RNA_Binding_Protein	RNAInter	7	GABPB1-AS1;AC015813.1;AC110285.2;SNHG8;ZFHX4-AS1;NORAD;OTUD6B-AS1	0.467	1.61e-08	8.75e-06	0.000298
TAF15	RNA_Binding_Protein	RNAInter	8	GABPB1-AS1;AC015813.1;AC110285.2;SNHG8;ZNF667-AS1;ZFHX4-AS1;NORAD;OTUD6B-AS1	0.533	2.3e-08	1.17e-05	0.000425
STAG1	RNA_Binding_Protein	RNAInter	14	GABPB1-AS1;AC015813.1;AC110285.2;SNHG8;ZNF667-AS1;AC008771.1;LINC01106;ZFHX4-AS1;AL353746.1;AC104083.1;NORAD;STXBP5-AS1;AC034206.1;OTUD6B-AS1	0.933	2.34e-08	1.17e-05	0.000433
JUND	RNA_Binding_Protein	RNAInter	14	GABPB1-AS1;AC015813.1;AC110285.2;SNHG8;ZNF667-AS1;AC008771.1;LINC01106;ZFHX4-AS1;AL353746.1;AC104083.1;NORAD;STXBP5-AS1;AC034206.1;OTUD6B-AS1	0.933	2.35e-08	1.17e-05	0.000434
EOMES	RNA_Binding_Protein	RNAInter	13	GABPB1-AS1;AC015813.1;AC110285.2;SNHG8;AC008771.1;LINC01106;ZFHX4-AS1;AL353746.1;AC104083.1;NORAD;STXBP5-AS1;AC034206.1;OTUD6B-AS1	0.867	2.47e-08	1.2e-05	0.000457
EIF4A3	RNA_Binding_Protein	RNAInter	8	GABPB1-AS1;AC015813.1;AC110285.2;SNHG8;AC008771.1;NORAD;STXBP5-AS1;OTUD6B-AS1	0.533	2.57e-08	1.22e-05	0.000475
CPSF3	RNA_Binding_Protein	RNAInter	7	GABPB1-AS1;SOX9-AS1;AC015813.1;ZNF667-AS1;NORAD;STXBP5-AS1;OTUD6B-AS1	0.467	2.77e-08	1.28e-05	0.000512
AR	RNA_Binding_Protein	RNAInter	14	GABPB1-AS1;AC015813.1;AC110285.2;SNHG8;ZNF667-AS1;AC008771.1;LINC01106;ZFHX4-AS1;AL353746.1;AC104083.1;NORAD;STXBP5-AS1;AC034206.1;OTUD6B-AS1	0.933	2.98e-08	1.34e-05	0.000551
TP53	RNA_Binding_Protein	RNAInter	14	GABPB1-AS1;AC015813.1;AC110285.2;SNHG8;ZNF667-AS1;AC008771.1;LINC01106;ZFHX4-AS1;AL353746.1;AC104083.1;NORAD;STXBP5-AS1;AC034206.1;OTUD6B-AS1	0.933	3.13e-08	1.38e-05	0.000579
EP300	RNA_Binding_Protein	RNAInter	14	GABPB1-AS1;AC015813.1;AC110285.2;SNHG8;ZNF667-AS1;AC008771.1;LINC01106;ZFHX4-AS1;AL353746.1;AC104083.1;NORAD;STXBP5-AS1;AC034206.1;OTUD6B-AS1	0.933	3.29e-08	1.4e-05	0.000608
RBM47	RNA_Binding_Protein	RNAInter	6	GABPB1-AS1;SOX9-AS1;ZNF667-AS1;NORAD;STXBP5-AS1;OTUD6B-AS1	0.4	3.34e-08	1.4e-05	0.000617
PPARG	RNA_Binding_Protein	RNAInter	12	GABPB1-AS1;AC015813.1;AC110285.2;SNHG8;ZNF667-AS1;AC008771.1;LINC01106;ZFHX4-AS1;NORAD;STXBP5-AS1;AC034206.1;OTUD6B-AS1	0.8	3.58e-08	1.41e-05	0.000662
BHLHE40	RNA_Binding_Protein	RNAInter	13	GABPB1-AS1;AC015813.1;AC110285.2;SNHG8;ZNF667-AS1;AC008771.1;LINC01106;ZFHX4-AS1;AC104083.1;NORAD;STXBP5-AS1;AC034206.1;OTUD6B-AS1	0.867	3.61e-08	1.41e-05	0.000667
KLF4	RNA_Binding_Protein	RNAInter	13	GABPB1-AS1;AC015813.1;AC110285.2;SNHG8;ZNF667-AS1;AC008771.1;LINC01106;ZFHX4-AS1;AL353746.1;AC104083.1;NORAD;AC034206.1;OTUD6B-AS1	0.867	3.65e-08	1.41e-05	0.000675
ESR1	RNA_Binding_Protein	RNAInter	14	GABPB1-AS1;AC015813.1;AC110285.2;SNHG8;ZNF667-AS1;AC008771.1;LINC01106;ZFHX4-AS1;AL353746.1;AC104083.1;NORAD;STXBP5-AS1;AC034206.1;OTUD6B-AS1	0.933	3.74e-08	1.41e-05	0.000691
SMAD1	RNA_Binding_Protein	RNAInter	13	GABPB1-AS1;AC015813.1;AC110285.2;SNHG8;AC008771.1;LINC01106;ZFHX4-AS1;AL353746.1;AC104083.1;NORAD;STXBP5-AS1;AC034206.1;OTUD6B-AS1	0.867	3.79e-08	1.41e-05	0.000701
TEAD4	RNA_Binding_Protein	RNAInter	14	GABPB1-AS1;AC015813.1;AC110285.2;SNHG8;ZNF667-AS1;AC008771.1;LINC01106;ZFHX4-AS1;AL353746.1;AC104083.1;NORAD;STXBP5-AS1;AC034206.1;OTUD6B-AS1	0.933	3.91e-08	1.41e-05	0.000723
TRIM28	RNA_Binding_Protein	RNAInter	13	GABPB1-AS1;AC015813.1;AC110285.2;SNHG8;ZNF667-AS1;AC008771.1;LINC01106;ZFHX4-AS1;AC104083.1;NORAD;STXBP5-AS1;AC034206.1;OTUD6B-AS1	0.867	4.01e-08	1.41e-05	0.000741
FOXA1	RNA_Binding_Protein	RNAInter	14	GABPB1-AS1;AC015813.1;AC110285.2;SNHG8;ZNF667-AS1;AC008771.1;LINC01106;ZFHX4-AS1;AL353746.1;AC104083.1;NORAD;STXBP5-AS1;AC034206.1;OTUD6B-AS1	0.933	4.04e-08	1.41e-05	0.000747
POLR2A	RNA_Binding_Protein	RNAInter	14	GABPB1-AS1;AC015813.1;AC110285.2;SNHG8;ZNF667-AS1;AC008771.1;LINC01106;ZFHX4-AS1;AL353746.1;AC104083.1;NORAD;STXBP5-AS1;AC034206.1;OTUD6B-AS1	0.933	4.09e-08	1.41e-05	0.000756
SMAD2	RNA_Binding_Protein	RNAInter	14	GABPB1-AS1;AC015813.1;AC110285.2;SNHG8;ZNF667-AS1;AC008771.1;LINC01106;ZFHX4-AS1;AL353746.1;AC104083.1;NORAD;STXBP5-AS1;AC034206.1;OTUD6B-AS1	0.933	4.13e-08	1.41e-05	0.000764
CTCF	RNA_Binding_Protein	RNAInter	14	GABPB1-AS1;AC015813.1;AC110285.2;SNHG8;ZNF667-AS1;AC008771.1;LINC01106;ZFHX4-AS1;AL353746.1;AC104083.1;NORAD;STXBP5-AS1;AC034206.1;OTUD6B-AS1	0.933	4.41e-08	1.48e-05	0.000815
HNRNPC	RNA_Binding_Protein	RNAInter	9	GABPB1-AS1;AC015813.1;AC110285.2;SNHG8;AC008771.1;ZFHX4-AS1;AC104083.1;NORAD;OTUD6B-AS1	0.6	5.27e-08	1.71e-05	0.000974
SUZ12	RNA_Binding_Protein	RNAInter	13	GABPB1-AS1;AC015813.1;AC110285.2;SNHG8;ZNF667-AS1;AC008771.1;ZFHX4-AS1;AL353746.1;AC104083.1;NORAD;STXBP5-AS1;AC034206.1;OTUD6B-AS1	0.867	5.28e-08	1.71e-05	0.000976
LIN28A	RNA_Binding_Protein	RNAInter	6	GABPB1-AS1;AC110285.2;SNHG8;AC104083.1;NORAD;OTUD6B-AS1	0.4	5.75e-08	1.8e-05	0.00106
NPAT	RNA_Binding_Protein	RNAInter	10	GABPB1-AS1;AC015813.1;AC110285.2;SNHG8;ZNF667-AS1;AC008771.1;AL353746.1;NORAD;STXBP5-AS1;AC034206.1	0.667	5.92e-08	1.8e-05	0.00109
BACH1	RNA_Binding_Protein	RNAInter	12	GABPB1-AS1;AC015813.1;AC110285.2;SNHG8;ZNF667-AS1;AC008771.1;ZFHX4-AS1;AL353746.1;NORAD;STXBP5-AS1;AC034206.1;OTUD6B-AS1	0.8	5.98e-08	1.8e-05	0.00111
CSTF2	RNA_Binding_Protein	RNAInter	8	GABPB1-AS1;AC015813.1;AC110285.2;SNHG8;AC008771.1;LINC01106;NORAD;OTUD6B-AS1	0.533	6.02e-08	1.8e-05	0.00111
MOV10	RNA_Binding_Protein	RNAInter	7	GABPB1-AS1;AC015813.1;SNHG8;AC104083.1;NORAD;STXBP5-AS1;OTUD6B-AS1	0.467	6.05e-08	1.8e-05	0.00112
SMAD3	RNA_Binding_Protein	RNAInter	12	GABPB1-AS1;AC015813.1;AC110285.2;SNHG8;AC008771.1;LINC01106;ZFHX4-AS1;AC104083.1;NORAD;STXBP5-AS1;AC034206.1;OTUD6B-AS1	0.8	6.2e-08	1.82e-05	0.00115
SPDEF	RNA_Binding_Protein	RNAInter	13	GABPB1-AS1;AC015813.1;AC110285.2;SNHG8;ZNF667-AS1;AC008771.1;ZFHX4-AS1;AL353746.1;AC104083.1;NORAD;STXBP5-AS1;AC034206.1;OTUD6B-AS1	0.867	6.32e-08	1.83e-05	0.00117
RBFOX2	RNA_Binding_Protein	starBasev2.0	4	GABPB1-AS1;AC015813.1;SNHG8;NORAD	0.267	6.34e-08	1.71e-07	1.71e-06
TCF12	RNA_Binding_Protein	RNAInter	13	GABPB1-AS1;AC015813.1;AC110285.2;SNHG8;ZNF667-AS1;AC008771.1;LINC01106;ZFHX4-AS1;AL353746.1;NORAD;STXBP5-AS1;AC034206.1;OTUD6B-AS1	0.867	7.78e-08	2.21e-05	0.00144
KHDRBS1	RNA_Binding_Protein	RNAInter	5	GABPB1-AS1;AC110285.2;SNHG8;ZFHX4-AS1;OTUD6B-AS1	0.333	8.13e-08	2.28e-05	0.0015
FOXP1	RNA_Binding_Protein	RNAInter	12	GABPB1-AS1;AC015813.1;AC110285.2;SNHG8;ZNF667-AS1;AC008771.1;ZFHX4-AS1;AC104083.1;NORAD;STXBP5-AS1;AC034206.1;OTUD6B-AS1	0.8	9.25e-08	2.55e-05	0.00171
MZF1	RNA_Binding_Protein	RNAInter	9	GABPB1-AS1;AC015813.1;AC110285.2;SNHG8;AC008771.1;AC104083.1;NORAD;STXBP5-AS1;OTUD6B-AS1	0.6	9.82e-08	2.65e-05	0.00182
WIZ	RNA_Binding_Protein	RNAInter	9	AC015813.1;AC110285.2;SNHG8;ZNF667-AS1;AC008771.1;LINC01106;ZFHX4-AS1;STXBP5-AS1;OTUD6B-AS1	0.6	9.88e-08	2.65e-05	0.00183
SRRM4	RNA_Binding_Protein	RNAInter	5	GABPB1-AS1;AC015813.1;SNHG8;ZFHX4-AS1;NORAD	0.333	1.14e-07	3.01e-05	0.00211
ZNF143	RNA_Binding_Protein	RNAInter	13	GABPB1-AS1;AC015813.1;AC110285.2;SNHG8;ZNF667-AS1;AC008771.1;ZFHX4-AS1;AL353746.1;AC104083.1;NORAD;STXBP5-AS1;AC034206.1;OTUD6B-AS1	0.867	1.24e-07	3.23e-05	0.00229
REST	RNA_Binding_Protein	RNAInter	13	GABPB1-AS1;AC015813.1;AC110285.2;SNHG8;ZNF667-AS1;AC008771.1;LINC01106;ZFHX4-AS1;AL353746.1;NORAD;STXBP5-AS1;AC034206.1;OTUD6B-AS1	0.867	1.35e-07	3.47e-05	0.0025
OTX2	RNA_Binding_Protein	RNAInter	13	GABPB1-AS1;AC015813.1;AC110285.2;SNHG8;AC008771.1;LINC01106;ZFHX4-AS1;AL353746.1;AC104083.1;NORAD;STXBP5-AS1;AC034206.1;OTUD6B-AS1	0.867	1.38e-07	3.49e-05	0.00255
THAP11	RNA_Binding_Protein	RNAInter	9	GABPB1-AS1;AC015813.1;AC110285.2;ZNF667-AS1;AC008771.1;LINC01106;NORAD;STXBP5-AS1;OTUD6B-AS1	0.6	1.45e-07	3.62e-05	0.00268
NRF1	RNA_Binding_Protein	RNAInter	11	GABPB1-AS1;AC015813.1;AC110285.2;SNHG8;ZNF667-AS1;AC008771.1;ZFHX4-AS1;NORAD;STXBP5-AS1;AC034206.1;OTUD6B-AS1	0.733	1.5e-07	3.7e-05	0.00277
E2F7	RNA_Binding_Protein	RNAInter	12	GABPB1-AS1;AC015813.1;AC110285.2;SNHG8;ZNF667-AS1;AC008771.1;ZFHX4-AS1;AC104083.1;NORAD;STXBP5-AS1;AC034206.1;OTUD6B-AS1	0.8	1.56e-07	3.75e-05	0.00288
MYOD1	RNA_Binding_Protein	RNAInter	12	GABPB1-AS1;AC015813.1;AC110285.2;SNHG8;ZNF667-AS1;AC008771.1;ZFHX4-AS1;AC104083.1;NORAD;STXBP5-AS1;AC034206.1;OTUD6B-AS1	0.8	1.56e-07	3.75e-05	0.00288
HNRNPD	RNA_Binding_Protein	RNAInter	6	GABPB1-AS1;AC015813.1;ZFHX4-AS1;NORAD;STXBP5-AS1;OTUD6B-AS1	0.4	1.63e-07	3.86e-05	0.00301
FUS	RNA_Binding_Protein	starBasev2.0	3	GABPB1-AS1;NORAD;OTUD6B-AS1	0.2	1.8e-07	4.42e-07	4.86e-06
HNRNPM	RNA_Binding_Protein	RNAInter	7	GABPB1-AS1;AC015813.1;AC110285.2;SNHG8;ZNF667-AS1;AC008771.1;NORAD	0.467	1.85e-07	4.33e-05	0.00342
KDM5B	RNA_Binding_Protein	RNAInter	13	GABPB1-AS1;AC015813.1;AC110285.2;SNHG8;ZNF667-AS1;AC008771.1;ZFHX4-AS1;AL353746.1;AC104083.1;NORAD;STXBP5-AS1;AC034206.1;OTUD6B-AS1	0.867	2.07e-07	4.78e-05	0.00383
YY1	RNA_Binding_Protein	RNAInter	13	GABPB1-AS1;AC015813.1;AC110285.2;SNHG8;ZNF667-AS1;AC008771.1;LINC01106;ZFHX4-AS1;AL353746.1;NORAD;STXBP5-AS1;AC034206.1;OTUD6B-AS1	0.867	2.1e-07	4.79e-05	0.00388
CNBP	RNA_Binding_Protein	RNAInter	6	GABPB1-AS1;SOX9-AS1;SNHG8;ZNF667-AS1;ZFHX4-AS1;STXBP5-AS1	0.4	2.14e-07	4.82e-05	0.00396
NANOG	RNA_Binding_Protein	RNAInter	13	GABPB1-AS1;AC015813.1;AC110285.2;SNHG8;ZNF667-AS1;AC008771.1;LINC01106;ZFHX4-AS1;AL353746.1;NORAD;STXBP5-AS1;AC034206.1;OTUD6B-AS1	0.867	2.19e-07	4.88e-05	0.00405
SIX5	RNA_Binding_Protein	RNAInter	9	GABPB1-AS1;AC015813.1;AC110285.2;SNHG8;ZNF667-AS1;LINC01106;NORAD;STXBP5-AS1;OTUD6B-AS1	0.6	2.25e-07	4.95e-05	0.00416
SPI1	RNA_Binding_Protein	RNAInter	13	GABPB1-AS1;AC015813.1;AC110285.2;SNHG8;ZNF667-AS1;AC008771.1;LINC01106;ZFHX4-AS1;AC104083.1;NORAD;STXBP5-AS1;AC034206.1;OTUD6B-AS1	0.867	2.35e-07	5.11e-05	0.00434
MAX	RNA_Binding_Protein	RNAInter	13	GABPB1-AS1;AC015813.1;AC110285.2;SNHG8;ZNF667-AS1;AC008771.1;ZFHX4-AS1;AL353746.1;AC104083.1;NORAD;STXBP5-AS1;AC034206.1;OTUD6B-AS1	0.867	2.4e-07	5.16e-05	0.00444
RB1	RNA_Binding_Protein	RNAInter	11	GABPB1-AS1;AC015813.1;AC110285.2;SNHG8;ZNF667-AS1;AC008771.1;ZFHX4-AS1;NORAD;STXBP5-AS1;AC034206.1;OTUD6B-AS1	0.733	2.45e-07	5.21e-05	0.00453
BUD13	RNA_Binding_Protein	RNAInter	5	GABPB1-AS1;SNHG8;AC008771.1;NORAD;OTUD6B-AS1	0.333	2.8e-07	5.88e-05	0.00518
KDM4A	RNA_Binding_Protein	RNAInter	11	GABPB1-AS1;AC015813.1;AC110285.2;SNHG8;ZNF667-AS1;AC008771.1;ZFHX4-AS1;NORAD;STXBP5-AS1;AC034206.1;OTUD6B-AS1	0.733	2.83e-07	5.88e-05	0.00523
SMAD4	RNA_Binding_Protein	RNAInter	11	GABPB1-AS1;AC015813.1;AC110285.2;SNHG8;AC008771.1;ZFHX4-AS1;AC104083.1;NORAD;STXBP5-AS1;AC034206.1;OTUD6B-AS1	0.733	3e-07	6.16e-05	0.00555
ERG	RNA_Binding_Protein	RNAInter	12	GABPB1-AS1;AC015813.1;AC110285.2;SNHG8;ZNF667-AS1;AC008771.1;LINC01106;ZFHX4-AS1;NORAD;STXBP5-AS1;AC034206.1;OTUD6B-AS1	0.8	3.04e-07	6.18e-05	0.00562
HNRNPU	RNA_Binding_Protein	RNAInter	6	GABPB1-AS1;AC015813.1;AC110285.2;ZFHX4-AS1;NORAD;OTUD6B-AS1	0.4	3.16e-07	6.35e-05	0.00584
BARHL1	RNA_Binding_Protein	RNAInter	9	GABPB1-AS1;AC015813.1;AC110285.2;SNHG8;AC008771.1;AC104083.1;NORAD;STXBP5-AS1;OTUD6B-AS1	0.6	3.42e-07	6.8e-05	0.00632
GATA4	RNA_Binding_Protein	RNAInter	13	GABPB1-AS1;AC015813.1;AC110285.2;SNHG8;AC008771.1;LINC01106;ZFHX4-AS1;AL353746.1;AC104083.1;NORAD;STXBP5-AS1;AC034206.1;OTUD6B-AS1	0.867	3.69e-07	7.26e-05	0.00682
WDR5	RNA_Binding_Protein	RNAInter	7	GABPB1-AS1;AC015813.1;SNHG8;ZNF667-AS1;AC008771.1;NORAD;OTUD6B-AS1	0.467	4.05e-07	7.88e-05	0.00749
DHX30	RNA_Binding_Protein	EuRBPDB	4	GABPB1-AS1;SNHG8;ZFHX4-AS1;STXBP5-AS1	0.267	4.09e-07	3.07e-05	4.21e-05
EBF1	RNA_Binding_Protein	RNAInter	12	GABPB1-AS1;AC015813.1;AC110285.2;SNHG8;AC008771.1;LINC01106;ZFHX4-AS1;AC104083.1;NORAD;STXBP5-AS1;AC034206.1;OTUD6B-AS1	0.8	4.18e-07	8.05e-05	0.00773
EHMT2	RNA_Binding_Protein	RNAInter	8	AC015813.1;AC110285.2;ZNF667-AS1;AC008771.1;LINC01106;ZFHX4-AS1;STXBP5-AS1;OTUD6B-AS1	0.533	4.48e-07	8.39e-05	0.00828
CHD2	RNA_Binding_Protein	RNAInter	12	GABPB1-AS1;AC015813.1;AC110285.2;SNHG8;ZNF667-AS1;AC008771.1;ZFHX4-AS1;AL353746.1;NORAD;STXBP5-AS1;AC034206.1;OTUD6B-AS1	0.8	4.52e-07	8.39e-05	0.00836
TAF3	RNA_Binding_Protein	RNAInter	9	GABPB1-AS1;AC015813.1;AC110285.2;SNHG8;AC008771.1;ZFHX4-AS1;NORAD;STXBP5-AS1;OTUD6B-AS1	0.6	4.59e-07	8.39e-05	0.00849
SIN3A	RNA_Binding_Protein	RNAInter	12	GABPB1-AS1;AC015813.1;AC110285.2;SNHG8;ZNF667-AS1;AC008771.1;LINC01106;ZFHX4-AS1;NORAD;STXBP5-AS1;AC034206.1;OTUD6B-AS1	0.8	4.63e-07	8.39e-05	0.00856
PHF8	RNA_Binding_Protein	RNAInter	12	GABPB1-AS1;AC015813.1;AC110285.2;SNHG8;ZNF667-AS1;AC008771.1;LINC01106;ZFHX4-AS1;NORAD;STXBP5-AS1;AC034206.1;OTUD6B-AS1	0.8	4.64e-07	8.39e-05	0.00858
FAM120A	RNA_Binding_Protein	RNAInter	5	GABPB1-AS1;AC015813.1;AC110285.2;ZFHX4-AS1;NORAD	0.333	4.65e-07	8.39e-05	0.0086
CHD1	RNA_Binding_Protein	RNAInter	13	GABPB1-AS1;AC015813.1;AC110285.2;SNHG8;ZNF667-AS1;AC008771.1;ZFHX4-AS1;AL353746.1;AC104083.1;NORAD;STXBP5-AS1;AC034206.1;OTUD6B-AS1	0.867	4.69e-07	8.39e-05	0.00867
MYC	RNA_Binding_Protein	RNAInter	13	GABPB1-AS1;AC015813.1;AC110285.2;SNHG8;ZNF667-AS1;AC008771.1;LINC01106;ZFHX4-AS1;AC104083.1;NORAD;STXBP5-AS1;AC034206.1;OTUD6B-AS1	0.867	4.72e-07	8.39e-05	0.00873
MAFK	RNA_Binding_Protein	RNAInter	13	GABPB1-AS1;AC015813.1;AC110285.2;SNHG8;ZNF667-AS1;AC008771.1;ZFHX4-AS1;AL353746.1;AC104083.1;NORAD;STXBP5-AS1;AC034206.1;OTUD6B-AS1	0.867	5.08e-07	8.91e-05	0.00939
BRD1	RNA_Binding_Protein	RNAInter	9	GABPB1-AS1;AC015813.1;AC110285.2;SNHG8;AC008771.1;LINC01106;NORAD;STXBP5-AS1;OTUD6B-AS1	0.6	5.11e-07	8.91e-05	0.00945
SOX2	RNA_Binding_Protein	RNAInter	13	GABPB1-AS1;AC015813.1;AC110285.2;SNHG8;AC008771.1;LINC01106;ZFHX4-AS1;AL353746.1;AC104083.1;NORAD;STXBP5-AS1;AC034206.1;OTUD6B-AS1	0.867	5.33e-07	9.16e-05	0.00985
KDM1B	RNA_Binding_Protein	RNAInter	13	GABPB1-AS1;AC015813.1;AC110285.2;SNHG8;ZNF667-AS1;AC008771.1;ZFHX4-AS1;AL353746.1;AC104083.1;NORAD;STXBP5-AS1;AC034206.1;OTUD6B-AS1	0.867	5.35e-07	9.16e-05	0.00989
KDM5A	RNA_Binding_Protein	RNAInter	13	GABPB1-AS1;AC015813.1;AC110285.2;SNHG8;ZNF667-AS1;AC008771.1;ZFHX4-AS1;AL353746.1;AC104083.1;NORAD;STXBP5-AS1;AC034206.1;OTUD6B-AS1	0.867	5.53e-07	9.34e-05	0.0102
QKI	RNA_Binding_Protein	RNAInter	5	GABPB1-AS1;ZFHX4-AS1;AC104083.1;NORAD;OTUD6B-AS1	0.333	5.56e-07	9.34e-05	0.0103
EGLN2	RNA_Binding_Protein	RNAInter	10	GABPB1-AS1;AC015813.1;AC110285.2;SNHG8;ZNF667-AS1;AC008771.1;NORAD;STXBP5-AS1;AC034206.1;OTUD6B-AS1	0.667	5.61e-07	9.34e-05	0.0104
DGCR8	RNA_Binding_Protein	RNAInter	6	GABPB1-AS1;AC015813.1;AC110285.2;SNHG8;NORAD;OTUD6B-AS1	0.4	5.76e-07	9.51e-05	0.0106
E2F6	RNA_Binding_Protein	RNAInter	11	GABPB1-AS1;AC015813.1;AC110285.2;SNHG8;ZNF667-AS1;AC008771.1;ZFHX4-AS1;NORAD;STXBP5-AS1;AC034206.1;OTUD6B-AS1	0.733	5.86e-07	9.59e-05	0.0108
STAT3	RNA_Binding_Protein	RNAInter	13	GABPB1-AS1;AC015813.1;AC110285.2;SNHG8;ZNF667-AS1;AC008771.1;ZFHX4-AS1;AL353746.1;AC104083.1;NORAD;STXBP5-AS1;AC034206.1;OTUD6B-AS1	0.867	5.98e-07	9.7e-05	0.0111
NCBP2	RNA_Binding_Protein	RNAInter	4	GABPB1-AS1;SNHG8;NORAD;OTUD6B-AS1	0.267	6.1e-07	9.81e-05	0.0113
ADAR	RNA_Binding_Protein	RNAInter	5	GABPB1-AS1;SOX9-AS1;AC015813.1;AL353746.1;STXBP5-AS1	0.333	6.37e-07	0.000102	0.0118
TAL1	RNA_Binding_Protein	RNAInter	12	GABPB1-AS1;AC015813.1;AC110285.2;SNHG8;ZNF667-AS1;AC008771.1;LINC01106;AC104083.1;NORAD;STXBP5-AS1;AC034206.1;OTUD6B-AS1	0.8	6.54e-07	0.000103	0.0121
CEBPB	RNA_Binding_Protein	RNAInter	13	GABPB1-AS1;AC015813.1;AC110285.2;SNHG8;ZNF667-AS1;AC008771.1;ZFHX4-AS1;AL353746.1;AC104083.1;NORAD;STXBP5-AS1;AC034206.1;OTUD6B-AS1	0.867	6.63e-07	0.000103	0.0123
GATA6	RNA_Binding_Protein	RNAInter	13	GABPB1-AS1;AC015813.1;AC110285.2;SNHG8;ZNF667-AS1;AC008771.1;LINC01106;ZFHX4-AS1;AC104083.1;NORAD;STXBP5-AS1;AC034206.1;OTUD6B-AS1	0.867	6.64e-07	0.000103	0.0123
PAX5	RNA_Binding_Protein	RNAInter	11	GABPB1-AS1;AC015813.1;AC110285.2;SNHG8;AC008771.1;LINC01106;ZFHX4-AS1;NORAD;STXBP5-AS1;AC034206.1;OTUD6B-AS1	0.733	7.05e-07	0.000109	0.013
MXI1	RNA_Binding_Protein	RNAInter	12	GABPB1-AS1;AC015813.1;AC110285.2;SNHG8;ZNF667-AS1;AC008771.1;ZFHX4-AS1;AL353746.1;NORAD;STXBP5-AS1;AC034206.1;OTUD6B-AS1	0.8	7.43e-07	0.000114	0.0137
FOXM1	RNA_Binding_Protein	RNAInter	12	GABPB1-AS1;AC015813.1;AC110285.2;SNHG8;AC008771.1;LINC01106;ZFHX4-AS1;AL353746.1;AC104083.1;NORAD;STXBP5-AS1;OTUD6B-AS1	0.8	7.55e-07	0.000114	0.014
HNF4A	RNA_Binding_Protein	RNAInter	13	GABPB1-AS1;AC015813.1;AC110285.2;SNHG8;ZNF667-AS1;AC008771.1;ZFHX4-AS1;AL353746.1;AC104083.1;NORAD;STXBP5-AS1;AC034206.1;OTUD6B-AS1	0.867	7.6e-07	0.000114	0.0141
EZH2	RNA_Binding_Protein	RNAInter	13	GABPB1-AS1;AC015813.1;AC110285.2;SNHG8;ZNF667-AS1;AC008771.1;ZFHX4-AS1;AL353746.1;AC104083.1;NORAD;STXBP5-AS1;AC034206.1;OTUD6B-AS1	0.867	8.04e-07	0.00012	0.0149
ATF3	RNA_Binding_Protein	RNAInter	10	GABPB1-AS1;AC015813.1;AC110285.2;SNHG8;ZNF667-AS1;AC008771.1;NORAD;STXBP5-AS1;AC034206.1;OTUD6B-AS1	0.667	8.45e-07	0.000125	0.0156
CEBPA	RNA_Binding_Protein	RNAInter	12	GABPB1-AS1;AC015813.1;AC110285.2;SNHG8;ZNF667-AS1;AC008771.1;LINC01106;ZFHX4-AS1;NORAD;STXBP5-AS1;AC034206.1;OTUD6B-AS1	0.8	8.49e-07	0.000125	0.0157
HNRNPUL1	RNA_Binding_Protein	EuRBPDB	4	GABPB1-AS1;SNHG8;ZFHX4-AS1;STXBP5-AS1	0.267	8.76e-07	3.07e-05	9.02e-05
EIF3A	RNA_Binding_Protein	RNAInter	6	AC110285.2;SNHG8;ZNF667-AS1;AC008771.1;NORAD;OTUD6B-AS1	0.4	8.89e-07	0.000129	0.0164
RING1	RNA_Binding_Protein	RNAInter	10	GABPB1-AS1;AC015813.1;AC110285.2;SNHG8;AC008771.1;LINC01106;ZFHX4-AS1;NORAD;AC034206.1;OTUD6B-AS1	0.667	9.21e-07	0.000133	0.017
RBM5	RNA_Binding_Protein	EuRBPDB	4	GABPB1-AS1;SNHG8;ZFHX4-AS1;STXBP5-AS1	0.267	9.48e-07	3.07e-05	9.76e-05
ATXN2	RNA_Binding_Protein	RNAInter	7	GABPB1-AS1;SOX9-AS1;AC015813.1;SNHG8;ZFHX4-AS1;NORAD;OTUD6B-AS1	0.467	9.53e-07	0.000137	0.0176
ERCC6	RNA_Binding_Protein	RNAInter	10	GABPB1-AS1;AC015813.1;AC110285.2;SNHG8;ZNF667-AS1;AC008771.1;LINC01106;ZFHX4-AS1;NORAD;STXBP5-AS1	0.667	9.75e-07	0.000139	0.018
TAF1	RNA_Binding_Protein	RNAInter	11	GABPB1-AS1;AC015813.1;AC110285.2;SNHG8;ZNF667-AS1;AC008771.1;LINC01106;ZFHX4-AS1;NORAD;STXBP5-AS1;OTUD6B-AS1	0.733	1.07e-06	0.000151	0.0198
BCL3	RNA_Binding_Protein	RNAInter	10	GABPB1-AS1;AC015813.1;AC110285.2;SNHG8;AC008771.1;AC104083.1;NORAD;STXBP5-AS1;AC034206.1;OTUD6B-AS1	0.667	1.09e-06	0.000152	0.0202
CAPRIN1	RNA_Binding_Protein	RNAInter	5	GABPB1-AS1;SNHG8;AC104083.1;NORAD;OTUD6B-AS1	0.333	1.09e-06	0.000152	0.0202
NKX2-1	RNA_Binding_Protein	RNAInter	11	GABPB1-AS1;AC015813.1;AC110285.2;SNHG8;ZNF667-AS1;AC008771.1;ZFHX4-AS1;NORAD;STXBP5-AS1;AC034206.1;OTUD6B-AS1	0.733	1.11e-06	0.000152	0.0205
EZH1	RNA_Binding_Protein	RNAInter	10	GABPB1-AS1;AC015813.1;AC110285.2;SNHG8;ZNF667-AS1;ZFHX4-AS1;AC104083.1;NORAD;STXBP5-AS1;OTUD6B-AS1	0.667	1.11e-06	0.000152	0.0205
HNRNPC	RNA_Binding_Protein	starBasev2.0	4	GABPB1-AS1;AC015813.1;SNHG8;NORAD	0.267	1.13e-06	2.54e-06	3.05e-05
GABPA	RNA_Binding_Protein	RNAInter	11	GABPB1-AS1;AC015813.1;AC110285.2;SNHG8;ZNF667-AS1;AC008771.1;LINC01106;NORAD;STXBP5-AS1;AC034206.1;OTUD6B-AS1	0.733	1.17e-06	0.000159	0.0216
ADNP	RNA_Binding_Protein	RNAInter	8	GABPB1-AS1;AC015813.1;SNHG8;AC008771.1;AC104083.1;NORAD;STXBP5-AS1;OTUD6B-AS1	0.533	1.18e-06	0.000159	0.0218
EHF	RNA_Binding_Protein	RNAInter	9	GABPB1-AS1;AC015813.1;AC110285.2;SNHG8;AC008771.1;NORAD;STXBP5-AS1;AC034206.1;OTUD6B-AS1	0.6	1.21e-06	0.000162	0.0224
MAZ	RNA_Binding_Protein	RNAInter	12	GABPB1-AS1;AC015813.1;AC110285.2;SNHG8;ZNF667-AS1;AC008771.1;ZFHX4-AS1;AL353746.1;NORAD;STXBP5-AS1;AC034206.1;OTUD6B-AS1	0.8	1.26e-06	0.000168	0.0233
NR2F2	RNA_Binding_Protein	RNAInter	12	GABPB1-AS1;AC015813.1;AC110285.2;SNHG8;AC008771.1;LINC01106;ZFHX4-AS1;AC104083.1;NORAD;STXBP5-AS1;AC034206.1;OTUD6B-AS1	0.8	1.27e-06	0.000168	0.0235
SF3B4	RNA_Binding_Protein	RNAInter	4	GABPB1-AS1;AC015813.1;SNHG8;NORAD	0.267	1.3e-06	0.00017	0.024
TRA2A	RNA_Binding_Protein	RNAInter	4	GABPB1-AS1;AC015813.1;AC008771.1;OTUD6B-AS1	0.267	1.42e-06	0.000185	0.0263
ZEB1	RNA_Binding_Protein	RNAInter	9	GABPB1-AS1;AC015813.1;AC110285.2;SNHG8;ZNF667-AS1;AC008771.1;NORAD;STXBP5-AS1;OTUD6B-AS1	0.6	1.45e-06	0.000186	0.0268
HIRA	RNA_Binding_Protein	RNAInter	12	GABPB1-AS1;AC015813.1;AC110285.2;SNHG8;ZNF667-AS1;AC008771.1;ZFHX4-AS1;AL353746.1;NORAD;STXBP5-AS1;AC034206.1;OTUD6B-AS1	0.8	1.45e-06	0.000186	0.0268
SRF	RNA_Binding_Protein	RNAInter	12	GABPB1-AS1;AC015813.1;AC110285.2;SNHG8;AC008771.1;LINC01106;ZFHX4-AS1;AC104083.1;NORAD;STXBP5-AS1;AC034206.1;OTUD6B-AS1	0.8	1.47e-06	0.000187	0.0272
LIN28B	RNA_Binding_Protein	starBasev2.0	3	GABPB1-AS1;SNHG8;NORAD	0.2	1.48e-06	3.07e-06	4e-05
NR3C1	RNA_Binding_Protein	RNAInter	12	GABPB1-AS1;AC015813.1;AC110285.2;SNHG8;ZNF667-AS1;AC008771.1;LINC01106;ZFHX4-AS1;AC104083.1;NORAD;STXBP5-AS1;OTUD6B-AS1	0.8	1.53e-06	0.000194	0.0283
SMC3	RNA_Binding_Protein	RNAInter	12	GABPB1-AS1;AC015813.1;AC110285.2;SNHG8;AC008771.1;LINC01106;ZFHX4-AS1;AC104083.1;NORAD;STXBP5-AS1;AC034206.1;OTUD6B-AS1	0.8	1.55e-06	0.000195	0.0287
QKI	RNA_Binding_Protein	EuRBPDB	4	GABPB1-AS1;SNHG8;ZFHX4-AS1;STXBP5-AS1	0.267	1.55e-06	3.07e-05	0.00016
PBX3	RNA_Binding_Protein	RNAInter	11	GABPB1-AS1;AC015813.1;AC110285.2;SNHG8;AC008771.1;LINC01106;ZFHX4-AS1;AL353746.1;NORAD;STXBP5-AS1;OTUD6B-AS1	0.733	1.59e-06	0.000197	0.0294
AGO1	RNA_Binding_Protein	RNAInter	12	GABPB1-AS1;AC015813.1;AC110285.2;SNHG8;ZNF667-AS1;AC008771.1;LINC01106;ZFHX4-AS1;AC104083.1;NORAD;STXBP5-AS1;OTUD6B-AS1	0.8	1.59e-06	0.000197	0.0294
ELAVL1	RNA_Binding_Protein	starBasev2.0	3	GABPB1-AS1;AC015813.1;NORAD	0.2	1.64e-06	3.16e-06	4.43e-05
ILF3	RNA_Binding_Protein	EuRBPDB	4	GABPB1-AS1;SNHG8;ZNF667-AS1;ZFHX4-AS1	0.267	1.66e-06	3.07e-05	0.000171
DBP	RNA_Binding_Protein	RNAInter	8	GABPB1-AS1;AC015813.1;AC110285.2;SNHG8;AC008771.1;NORAD;STXBP5-AS1;OTUD6B-AS1	0.533	1.7e-06	0.000209	0.0314
IGF2BP1	RNA_Binding_Protein	RNAInter	5	AC015813.1;AC110285.2;ZNF667-AS1;NORAD;OTUD6B-AS1	0.333	1.71e-06	0.000209	0.0316
CCNT2	RNA_Binding_Protein	RNAInter	10	GABPB1-AS1;AC015813.1;AC110285.2;SNHG8;AC008771.1;ZFHX4-AS1;NORAD;STXBP5-AS1;AC034206.1;OTUD6B-AS1	0.667	1.79e-06	0.000218	0.0331
DROSHA	RNA_Binding_Protein	EuRBPDB	4	GABPB1-AS1;SNHG8;ZFHX4-AS1;STXBP5-AS1	0.267	1.79e-06	3.07e-05	0.000184
GMEB2	RNA_Binding_Protein	RNAInter	9	GABPB1-AS1;AC015813.1;AC110285.2;SNHG8;AC008771.1;NORAD;STXBP5-AS1;AC034206.1;OTUD6B-AS1	0.6	1.83e-06	0.000221	0.0338
ZBTB10	RNA_Binding_Protein	RNAInter	8	GABPB1-AS1;AC015813.1;AC110285.2;SNHG8;AC008771.1;NORAD;AC034206.1;OTUD6B-AS1	0.533	1.96e-06	0.000235	0.0362
UBTF	RNA_Binding_Protein	RNAInter	11	GABPB1-AS1;AC015813.1;AC110285.2;SNHG8;ZNF667-AS1;AC008771.1;ZFHX4-AS1;NORAD;STXBP5-AS1;AC034206.1;OTUD6B-AS1	0.733	2.13e-06	0.000254	0.0394
HDAC6	RNA_Binding_Protein	RNAInter	12	GABPB1-AS1;AC015813.1;AC110285.2;SNHG8;ZNF667-AS1;AC008771.1;ZFHX4-AS1;AL353746.1;NORAD;STXBP5-AS1;AC034206.1;OTUD6B-AS1	0.8	2.15e-06	0.000255	0.0397
JUNB	RNA_Binding_Protein	RNAInter	10	GABPB1-AS1;AC015813.1;AC110285.2;SNHG8;AC008771.1;AC104083.1;NORAD;STXBP5-AS1;AC034206.1;OTUD6B-AS1	0.667	2.26e-06	0.000266	0.0418
RBM15	RNA_Binding_Protein	RNAInter	5	GABPB1-AS1;AC015813.1;AC110285.2;SNHG8;NORAD	0.333	2.31e-06	0.00027	0.0427
HCFC1	RNA_Binding_Protein	RNAInter	10	GABPB1-AS1;AC015813.1;AC110285.2;SNHG8;ZNF667-AS1;AC008771.1;NORAD;STXBP5-AS1;AC034206.1;OTUD6B-AS1	0.667	2.41e-06	0.000278	0.0446
BCL6	RNA_Binding_Protein	RNAInter	10	GABPB1-AS1;AC015813.1;AC110285.2;SNHG8;AC008771.1;ZFHX4-AS1;NORAD;STXBP5-AS1;AC034206.1;OTUD6B-AS1	0.667	2.41e-06	0.000278	0.0446
FOXA2	RNA_Binding_Protein	RNAInter	12	GABPB1-AS1;AC015813.1;AC110285.2;SNHG8;AC008771.1;LINC01106;ZFHX4-AS1;AL353746.1;AC104083.1;NORAD;STXBP5-AS1;OTUD6B-AS1	0.8	2.43e-06	0.000279	0.0449
CSNK2A1	RNA_Binding_Protein	RNAInter	8	GABPB1-AS1;AC015813.1;AC110285.2;SNHG8;ZNF667-AS1;AC008771.1;NORAD;STXBP5-AS1	0.533	2.51e-06	0.000285	0.0464
ZFP42	RNA_Binding_Protein	RNAInter	9	GABPB1-AS1;AC015813.1;AC110285.2;SNHG8;LINC01106;ZFHX4-AS1;STXBP5-AS1;AC034206.1;OTUD6B-AS1	0.6	2.53e-06	0.000285	0.0468
NCBP3	RNA_Binding_Protein	RNAInter	5	AC015813.1;AC110285.2;ZFHX4-AS1;NORAD;OTUD6B-AS1	0.333	2.53e-06	0.000285	0.0468
NIPBL	RNA_Binding_Protein	RNAInter	10	GABPB1-AS1;AC015813.1;AC110285.2;SNHG8;AC008771.1;AC104083.1;NORAD;STXBP5-AS1;AC034206.1;OTUD6B-AS1	0.667	2.63e-06	0.000295	0.0486
SRSF1	RNA_Binding_Protein	RNAInter	6	GABPB1-AS1;AC015813.1;AC110285.2;SNHG8;NORAD;OTUD6B-AS1	0.4	2.66e-06	0.000296	0.0492
HNRNPL	RNA_Binding_Protein	EuRBPDB	4	GABPB1-AS1;SNHG8;ZFHX4-AS1;STXBP5-AS1	0.267	2.94e-06	4.33e-05	0.000303
SRSF1	RNA_Binding_Protein	starBasev2.0	4	GABPB1-AS1;AC015813.1;SNHG8;NORAD	0.267	2.97e-06	5.35e-06	8.02e-05
NOLC1	RNA_Binding_Protein	EuRBPDB	3	GABPB1-AS1;SNHG8;ZFHX4-AS1	0.2	3.58e-06	4.48e-05	0.000369
LARP7	RNA_Binding_Protein	EuRBPDB	3	GABPB1-AS1;SNHG8;ZFHX4-AS1	0.2	4.06e-06	4.48e-05	0.000418
CSTF2	RNA_Binding_Protein	EuRBPDB	4	GABPB1-AS1;SNHG8;ZFHX4-AS1;STXBP5-AS1	0.267	4.5e-06	4.48e-05	0.000464
HNRNPC	RNA_Binding_Protein	EuRBPDB	4	GABPB1-AS1;SNHG8;ZFHX4-AS1;STXBP5-AS1	0.267	4.78e-06	4.48e-05	0.000492
RPS3	RNA_Binding_Protein	EuRBPDB	3	GABPB1-AS1;SNHG8;ZFHX4-AS1	0.2	5.74e-06	4.93e-05	0.000591
UTP18	RNA_Binding_Protein	EuRBPDB	3	GABPB1-AS1;SNHG8;ZFHX4-AS1	0.2	6.38e-06	5.05e-05	0.000657
NOL12	RNA_Binding_Protein	EuRBPDB	3	GABPB1-AS1;SNHG8;ZFHX4-AS1	0.2	1.03e-05	7.07e-05	0.00106
SMNDC1	RNA_Binding_Protein	EuRBPDB	3	GABPB1-AS1;SNHG8;ZFHX4-AS1	0.2	1.03e-05	7.07e-05	0.00106
TRA2A	RNA_Binding_Protein	EuRBPDB	3	GABPB1-AS1;SNHG8;ZFHX4-AS1	0.2	1.15e-05	7.38e-05	0.00118
WDR43	RNA_Binding_Protein	EuRBPDB	3	GABPB1-AS1;SNHG8;ZFHX4-AS1	0.2	1.23e-05	7.38e-05	0.00127
LIN28B	RNA_Binding_Protein	EuRBPDB	3	GABPB1-AS1;SNHG8;ZFHX4-AS1	0.2	1.29e-05	7.38e-05	0.00133
SF3A3	RNA_Binding_Protein	EuRBPDB	3	GABPB1-AS1;SNHG8;ZFHX4-AS1	0.2	1.49e-05	7.83e-05	0.00153
HNRNPA1	RNA_Binding_Protein	starBasev2.0	3	GABPB1-AS1;AC015813.1;SNHG8	0.2	1.49e-05	2.51e-05	0.000402
UPF1	RNA_Binding_Protein	EuRBPDB	3	GABPB1-AS1;SNHG8;ZNF667-AS1	0.2	1.52e-05	7.83e-05	0.00157
AKAP1	RNA_Binding_Protein	EuRBPDB	3	GABPB1-AS1;SNHG8;ZFHX4-AS1	0.2	2.19e-05	0.000107	0.00226
GRSF1	RNA_Binding_Protein	EuRBPDB	3	GABPB1-AS1;SNHG8;ZFHX4-AS1	0.2	2.51e-05	0.000115	0.00259
ZNF800	RNA_Binding_Protein	EuRBPDB	3	GABPB1-AS1;SNHG8;ZFHX4-AS1	0.2	2.57e-05	0.000115	0.00265
SUB1	RNA_Binding_Protein	EuRBPDB	3	GABPB1-AS1;SNHG8;ZFHX4-AS1	0.2	2.78e-05	0.000116	0.00286
SUPV3L1	RNA_Binding_Protein	EuRBPDB	3	GABPB1-AS1;SNHG8;ZFHX4-AS1	0.2	2.82e-05	0.000116	0.0029
XRCC6	RNA_Binding_Protein	EuRBPDB	3	GABPB1-AS1;SNHG8;ZFHX4-AS1	0.2	2.92e-05	0.000116	0.00301
SFPQ	RNA_Binding_Protein	EuRBPDB	3	GABPB1-AS1;SNHG8;ZFHX4-AS1	0.2	3.07e-05	0.000117	0.00316
DDX55	RNA_Binding_Protein	EuRBPDB	3	GABPB1-AS1;SNHG8;ZFHX4-AS1	0.2	3.85e-05	0.000138	0.00397
PABPN1	RNA_Binding_Protein	EuRBPDB	3	GABPB1-AS1;SNHG8;ZFHX4-AS1	0.2	3.89e-05	0.000138	0.00401
TBRG4	RNA_Binding_Protein	EuRBPDB	3	GABPB1-AS1;SNHG8;STXBP5-AS1	0.2	4.59e-05	0.000148	0.00473
DDX3X	RNA_Binding_Protein	EuRBPDB	3	GABPB1-AS1;SNHG8;ZFHX4-AS1	0.2	4.69e-05	0.000148	0.00483
IGF2BP3	RNA_Binding_Protein	EuRBPDB	3	GABPB1-AS1;SNHG8;ZFHX4-AS1	0.2	4.69e-05	0.000148	0.00483
ZC3H11A	RNA_Binding_Protein	EuRBPDB	3	GABPB1-AS1;SNHG8;ZFHX4-AS1	0.2	4.74e-05	0.000148	0.00488
DDX59	RNA_Binding_Protein	EuRBPDB	3	GABPB1-AS1;SNHG8;ZFHX4-AS1	0.2	5.1e-05	0.00015	0.00525
SLTM	RNA_Binding_Protein	EuRBPDB	3	GABPB1-AS1;SNHG8;ZFHX4-AS1	0.2	5.1e-05	0.00015	0.00525
TROVE2	RNA_Binding_Protein	EuRBPDB	3	GABPB1-AS1;SNHG8;ZFHX4-AS1	0.2	5.42e-05	0.000154	0.00558
RBFOX2	RNA_Binding_Protein	EuRBPDB	3	GABPB1-AS1;SNHG8;STXBP5-AS1	0.2	5.53e-05	0.000154	0.0057
GTF2F1	RNA_Binding_Protein	EuRBPDB	3	GABPB1-AS1;SNHG8;ZFHX4-AS1	0.2	6.05e-05	0.000164	0.00623
XPO5	RNA_Binding_Protein	EuRBPDB	3	GABPB1-AS1;SNHG8;ZFHX4-AS1	0.2	6.59e-05	0.000172	0.00679
HNRNPK	RNA_Binding_Protein	EuRBPDB	3	GABPB1-AS1;SNHG8;ZFHX4-AS1	0.2	6.78e-05	0.000172	0.00698
DGCR8	RNA_Binding_Protein	EuRBPDB	3	GABPB1-AS1;SNHG8;ZFHX4-AS1	0.2	6.85e-05	0.000172	0.00706
HNRNPU	RNA_Binding_Protein	EuRBPDB	3	GABPB1-AS1;SNHG8;ZFHX4-AS1	0.2	7.24e-05	0.000174	0.00746
KHSRP	RNA_Binding_Protein	EuRBPDB	3	GABPB1-AS1;SNHG8;ZNF667-AS1	0.2	7.37e-05	0.000174	0.00759
BUD13	RNA_Binding_Protein	EuRBPDB	3	GABPB1-AS1;SNHG8;ZFHX4-AS1	0.2	7.44e-05	0.000174	0.00766
FUS	RNA_Binding_Protein	EuRBPDB	3	GABPB1-AS1;SNHG8;ZFHX4-AS1	0.2	7.78e-05	0.000176	0.00801
SUGP2	RNA_Binding_Protein	EuRBPDB	3	GABPB1-AS1;SNHG8;ZFHX4-AS1	0.2	7.99e-05	0.000176	0.00823
PCBP2	RNA_Binding_Protein	EuRBPDB	3	GABPB1-AS1;SNHG8;ZFHX4-AS1	0.2	8.13e-05	0.000176	0.00837
FASTKD2	RNA_Binding_Protein	EuRBPDB	3	GABPB1-AS1;SNHG8;ZFHX4-AS1	0.2	8.42e-05	0.000176	0.00867
BCLAF1	RNA_Binding_Protein	EuRBPDB	3	GABPB1-AS1;SNHG8;ZFHX4-AS1	0.2	9.1e-05	0.000176	0.00937
LARP4	RNA_Binding_Protein	EuRBPDB	3	GABPB1-AS1;SNHG8;ZFHX4-AS1	0.2	9.18e-05	0.000176	0.00946
TAF15	RNA_Binding_Protein	EuRBPDB	3	GABPB1-AS1;SNHG8;ZFHX4-AS1	0.2	9.33e-05	0.000176	0.00961
HNRNPM	RNA_Binding_Protein	starBasev2.0	2	AC015813.1;SNHG8	0.133	9.39e-05	0.000149	0.00254
PTBP1	RNA_Binding_Protein	EuRBPDB	3	GABPB1-AS1;SNHG8;STXBP5-AS1	0.2	9.49e-05	0.000176	0.00977
XRN2	RNA_Binding_Protein	EuRBPDB	3	GABPB1-AS1;SNHG8;ZFHX4-AS1	0.2	9.57e-05	0.000176	0.00986
AGGF1	RNA_Binding_Protein	EuRBPDB	3	GABPB1-AS1;SNHG8;ZFHX4-AS1	0.2	9.73e-05	0.000176	0.01
CDC40	RNA_Binding_Protein	EuRBPDB	3	GABPB1-AS1;SNHG8;STXBP5-AS1	0.2	9.73e-05	0.000176	0.01
U2AF2	RNA_Binding_Protein	EuRBPDB	3	GABPB1-AS1;SNHG8;ZFHX4-AS1	0.2	9.73e-05	0.000176	0.01
PPIG	RNA_Binding_Protein	EuRBPDB	3	GABPB1-AS1;SNHG8;ZFHX4-AS1	0.2	9.89e-05	0.000176	0.0102
U2AF1	RNA_Binding_Protein	EuRBPDB	3	GABPB1-AS1;SNHG8;ZFHX4-AS1	0.2	9.89e-05	0.000176	0.0102
PRPF4	RNA_Binding_Protein	EuRBPDB	3	GABPB1-AS1;SNHG8;ZFHX4-AS1	0.2	0.000108	0.000189	0.0111
NKRF	RNA_Binding_Protein	EuRBPDB	3	GABPB1-AS1;SNHG8;ZFHX4-AS1	0.2	0.000112	0.000192	0.0115
EIF3D	RNA_Binding_Protein	EuRBPDB	3	GABPB1-AS1;SNHG8;ZFHX4-AS1	0.2	0.00012	0.000203	0.0124
LSM11	RNA_Binding_Protein	EuRBPDB	3	GABPB1-AS1;SNHG8;ZFHX4-AS1	0.2	0.000124	0.000206	0.0128
CSTF2T	RNA_Binding_Protein	EuRBPDB	3	GABPB1-AS1;SNHG8;STXBP5-AS1	0.2	0.000127	0.000208	0.0131
HNRNPA1	RNA_Binding_Protein	EuRBPDB	3	GABPB1-AS1;SNHG8;ZFHX4-AS1	0.2	0.000139	0.000224	0.0143
HLTF	RNA_Binding_Protein	EuRBPDB	3	GABPB1-AS1;SNHG8;ZFHX4-AS1	0.2	0.000159	0.000252	0.0164
UCHL5	RNA_Binding_Protein	EuRBPDB	3	GABPB1-AS1;SNHG8;ZFHX4-AS1	0.2	0.000175	0.000273	0.018
RBM15	RNA_Binding_Protein	EuRBPDB	3	GABPB1-AS1;SNHG8;ZFHX4-AS1	0.2	0.000187	0.000287	0.0193
NCBP2	RNA_Binding_Protein	EuRBPDB	3	GABPB1-AS1;SNHG8;ZFHX4-AS1	0.2	0.00019	0.000288	0.0196
GRWD1	RNA_Binding_Protein	EuRBPDB	3	GABPB1-AS1;SNHG8;ZFHX4-AS1	0.2	0.000205	0.000306	0.0211
IGF2BP1	RNA_Binding_Protein	starBasev2.0	2	SNHG8;NORAD	0.133	0.000356	0.000534	0.00961
IGF2BP3	RNA_Binding_Protein	starBasev2.0	2	SNHG8;NORAD	0.133	0.00069	0.000981	0.0186
FMR1	RNA_Binding_Protein	starBasev2.0	2	SNHG8;NORAD	0.133	0.000792	0.00107	0.0214
