# Supplementary material for: Long non-coding RNA SNHG8 drives stress granule formation in tauopathies
Source: Mol Psychiatry. 2023 Sep 21;28(11):4889–901. doi: 10.1038/s41380-023-02237-2 (PMC10914599; doi:10.1038/s41380-023-02237-2)
Supplement: Supplementary file 11 — Supplemental Table 11 [file 41380_2023_2237_MOESM11_ESM.xlsx]

## Sheet: Sheet1
Supplemental Table 11: LncRNAs expressed in a mouse model of tauopathy
		Age (months)
Gene Name	Mouse Gene names	2	4	8	18
AC008771.1	N/A	N/A	N/A	N/A	N/A
SNHG8	SNHG8	ns	p<0.05	p<0.05	ns
ZNF667-AS1	N/A	N/A	N/A	N/A	N/A
LINC01106	N/A	N/A	N/A	N/A	N/A
ZFHX4-AS1	N/A	N/A	N/A	N/A	N/A
AC104083.1	N/A	N/A	N/A	N/A	N/A
NORAD	2900097C1Rik	ns	ns	p<0.05	p<0.05
STXBP5-AS1	N/A	N/A	N/A	N/A	N/A
OTUD6B-AS1	N/A	N/A	N/A	N/A	N/A
GABPB1-AS1	N/A	N/A	N/A	N/A	N/A
SOX9-AS1	N/A	N/A	N/A	N/A	N/A
AC015813.1	N/A	N/A	N/A	N/A	N/A
AC110285.2	N/A	N/A	N/A	N/A	N/A
AC034206.1	N/A	N/A	N/A	N/A	N/A
AL353746.1	N/A	N/A	N/A	N/A	N/A
