# Supplementary material for: Long non-coding RNA SNHG8 drives stress granule formation in tauopathies
Source: Mol Psychiatry. 2023 Sep 21;28(11):4889–901. doi: 10.1038/s41380-023-02237-2 (PMC10914599; doi:10.1038/s41380-023-02237-2)
Supplement: Supplementary file 12 — Supplemental Table 12 [file 41380_2023_2237_MOESM12_ESM.xlsx]

## Sheet: Sheet1
Supplemental Table 12: lncRNAs expressed in brains from MAPT mutation carriers (IVS10+16 and p.P301L) compared with neuropathology-free controls
Geneid	baseMean	log2FoldChange	lfcSE	p-value	BH-FDR	BY-FDR
SNHG8	82.1857	-0.493859	0.384349	0.0480291	0.251713	N/A
AC015813.1	326.415	-0.488471	0.341749	0.0414997	0.233725	N/A
NORAD	7771.63	-0.681295	0.368799	0.0122026	0.117773	0.93218
AC008771.1	156.596	-0.654992	0.427551	0.0189204	0.152394	N/A
