# Supplementary material for: Long non-coding RNA SNHG8 drives stress granule formation in tauopathies
Source: Mol Psychiatry. 2023 Sep 21;28(11):4889–901. doi: 10.1038/s41380-023-02237-2 (PMC10914599; doi:10.1038/s41380-023-02237-2)
Supplement: Supplementary file 13 — Supplemental Table 13 [file 41380_2023_2237_MOESM13_ESM.xlsx]

## Sheet: Sheet1
Supplemental Table 13: LncRNAs expressed in PSP brains (Mayo)
GeneID	Gene Name	GeneName/alternative names	Tissue	n	Beta	EffectDirection	p-value	BH-FDR
ENSG00000249042	AC008771.1	CTD-2015H6.3	TCX	158	-0.245965	DownInPSP	0.0499664	0.196817
ENSG00000269893	SNHG8	SNHG8	TCX	158	-0.288285	DownInPSP	0.000280119	0.036169
ENSG00000166770	ZNF667-AS1	ZNF667-AS1	TCX	158	0.0742785	UpInPSP	0.298892	0.519503
ENSG00000175772	LINC01106	LINC01106	TCX	158	0.081853	UpInPSP	0.68785	0.828415
ENSG00000253661	ZFHX4-AS1	ZFHX4-AS1	TCX	158	-0.126416	DownInPSP	0.523086	0.714894
ENSG00000260244	AC104083.1	RP11-588K22.2	TCX	158	0.254148	UpInPSP	0.0639811	0.221035
ENSG00000260032	NORAD	LINC00657/NORAD	TCX	158	-0.119538	DownInPSP	0.226406	0.44282
ENSG00000233452	STXBP5-AS1	STXBP5-AS1	TCX	158	-0.0828754	DownInPSP	0.616438	0.780891
ENSG00000253738	OTUD6B-AS1	GS1-251I9.4	TCX	158	-0.0544066	DownInPSP	0.409946	0.62184
ENSG00000244879	GABPB1-AS1	GABPB1-AS1	TCX	158	0.13199	UpInPSP	0.402639	0.615494
ENSG00000234899	SOX9-AS1	SOX9-AS1	TCX	158	-0.063516	DownInPSP	0.633065	0.792626
ENSG00000264112	AC015813.1	RP11-159D12.2	TCX	158	-0.161691	DownInPSP	0.266124	0.486732
ENSG00000262877	AC110285.2	RP11-1055B8.4	TCX	158	-0.728197	DownInPSP	0.00685686	0.112619
ENSG00000250167	AC034206.1	CTC-321K16.1	TCX	158	0.399883	UpInPSP	0.165778	0.369502
ENSG00000260412	AL353746.1	RP11-438B23.2	TCX	158	-0.158064	DownInPSP	0.49898	0.695706
