# Supplementary material for: Long non-coding RNA SNHG8 drives stress granule formation in tauopathies
Source: Mol Psychiatry. 2023 Sep 21;28(11):4889–901. doi: 10.1038/s41380-023-02237-2 (PMC10914599; doi:10.1038/s41380-023-02237-2)
Supplement: Supplementary file 14 — Supplemental Table 14 [file 41380_2023_2237_MOESM14_ESM.xlsx]

## Sheet: Sheet1
Supplemental Table 14: LncRNAs expressed in AD brains (Mayo)
GeneID	Gene Name	GeneName/Alternative names	Tissue	n	Beta	EffectDirection	p-value	BH-FDR
ENSG00000249042	AC008771.1	CTD-2015H6.3	TCX	156	-0.56756	DownInAD	1.4664e-06	5.2817e-05
ENSG00000269893	SNHG8	SNHG8	TCX	156	-0.22212	DownInAD	0.000680228	0.00509427
ENSG00000166770	ZNF667-AS1	ZNF667-AS1	TCX	156	-0.145802	DownInAD	0.00744501	0.0247145
ENSG00000175772	LINC01106	LINC01106	TCX	156	-0.503965	DownInAD	0.00559122	0.0204262
ENSG00000253661	ZFHX4-AS1	ZFHX4-AS1	TCX	156	-0.19886	DownInAD	0.198635	0.29547
ENSG00000260244	AC104083.1	RP11-588K22.2	TCX	156	-0.225261	DownInAD	0.0589818	0.114382
ENSG00000260032	NORAD	LINC00657	TCX	156	-0.216539	DownInAD	0.00130398	0.00799658
ENSG00000233452	STXBP5-AS1	STXBP5-AS1	TCX	156	-0.554621	DownInAD	0.000149835	0.00167521
ENSG00000253738	OTUD6B-AS1	GS1-251I9.4	TCX	156	-0.0546431	DownInAD	0.290354	0.396867
ENSG00000244879	GABPB1-AS1	GABPB1-AS1	TCX	156	0.230469	UpInAD	0.102761	0.17604
ENSG00000234899	SOX9-AS1	SOX9-AS1	TCX	156	0.0351521	UpInAD	0.759657	0.822883
ENSG00000264112	AC015813.1	RP11-159D12.2	TCX	156	-0.270433	DownInAD	0.0288851	0.0658795
ENSG00000262877	AC110285.2	RP11-1055B8.4	TCX	156	-0.247736	DownInAD	0.247093	0.350255
ENSG00000250167	AC034206.1	CTC-321K16.1	TCX	156	0.425217	UpInAD	0.0662178	0.125133
ENSG00000260412	AL353746.1	RP11-438B23.2	TCX	156	-0.855958	DownInAD	8.83841e-05	0.00112845
